# Supplementary material for: High-resolution crystal structure of human asparagine synthetase enables analysis of inhibitor binding and selectivity
Source: Commun Biol. 2019 Sep 17;2:345. doi: 10.1038/s42003-019-0587-z (PMC6748925; doi:10.1038/s42003-019-0587-z)
Supplement: Supplementary file 3 — Supplementary Data 1 [file 42003_2019_587_MOESM3_ESM.xlsx]

## Sheet: Sheet1 (2)
					1
Gene Name	Reference	Description	Sequence	Labeling Site	100 mM	10 mM		Legend
ASNS	UniRef100_P08243	Asparagine synthetase [glutamine-hydrolyzing] n=1 Tax=Homo sapiens RepID=ASNS_HUMAN	EAFSDGITSVKNSWFK	misc.	72.3694	62.2743	1.16211		>90% Inhibition
ABCF2 (ATP2)	UniRef100_Q9UG63	ATP-binding cassette sub-family F member 2 n=3 Tax=Homo sapiens RepID=ABCF2_HUMAN	VALVGPNGAGKSTLLK	AAA+	94.4021	41.1398	2.29467		75 - 90% Inhibition
CMPK1	UniRef100_B2R6S5	cDNA, FLJ93091, Homo sapiens UMP-CMP kinase (UMP-CMPK), mRNA (Cytidylate kinase, isoform CRA_a) n=1 Tax=Homo sapiens RepID=B2R6S5_HUMAN	MKPLVVFVLGGPGAGKGTQCAR	small molecule kinase	92.1888	35.5882	2.59043		50 - 75% Inhibition
ABCD3	UniRef100_P28288	ATP-binding cassette sub-family D member 3 [Homo sapiens (Human)]	SGANVLICGPNGCGKSSLFR	AAA+	89.0344	43.1032	2.06561		35 - 50% Inhibition
NMNAT3	UniRef100_Q96T66	Nicotinamide mononucleotide adenylyltransferase 3 n=3 Tax=Homo sapiens RepID=NMNA3_HUMAN	DHLHQTGMYQVIQGIISPVNDTYGKK	misc.	81.3455	36.4666	2.23069		No change
NUBP1	UniRef100_Q9Y5Y2	Nucleotide-binding protein 2 [Homo sapiens (Human)]	ILVLSGKGGVGK	AAA+	62.9726	41.1922	1.52875		< -100% (> 2-fold increase)
ASS1	UniRef100_P00966	Argininosuccinate synthase [Homo sapiens (Human)]	QHGIPIPVTPKNPWSMDENLMHISYEAGILENPK	misc.	26.0268	40.02	0.650344	Not colored	Variable or weak data not reaching significance despite >35% inhibition
PSMC4	UniRef100_P43686-2	Splice isoform 2 of P43686 [Homo sapiens (Human)]	GVLMYGPPGCGKTMLAK	AAA+	14.8434	45.4821	0.326356
PDE12	UniRef100_Q6L8Q7	2',5'-phosphodiesterase 12 n=1 Tax=Homo sapiens RepID=PDE12_HUMAN	IKQHEGLATFYR	misc.	96.2703	9.43895
MTHFD1L	UniRef100_B7ZM99	MTHFD1L protein n=1 Tax=Homo sapiens RepID=B7ZM99_HUMAN	YVLVAGITPTPLGEGKSTVTIGLVQALTAHLNVNSFACLR	misc.	93.401	17.9378
LONP1	UniRef100_Q8N8K8	CDNA FLJ39307 fis, clone OCBBF2013208, highly similar to MITOCHONDRIAL LON PROTEASE [Homo sapiens (Human)]	ILCFYGPPGVGKTSIAR	AAA+	87.4337	12.5716
ABCC1 (ATP2)	UniRef100_Q9BV39	Hypothetical protein [Homo sapiens (Human)]	TGAGKSSLTLGLFR	AAA+	86.9713	14.0812
DUS1L	UniRef100_Q9BTJ3	DUS1L protein [Homo sapiens (Human)]	TKEQKGPLSGAASWEHIK	misc.	83.3946	-3.70375
BAT1	UniRef100_Q13838	Spliceosome RNA helicase BAT1 [Homo sapiens (Human)]	SGMGKTAVFVLATLQQLEPVTGQVSVLVMCHTR	helicase	79.9913	32.1274
ATG7	UniRef100_O95352-2	Splice isoform 2 of O95352 [Homo sapiens (Human)]	FLLLTFADLKK	misc.	78.208	19.8418
ME2	UniRef100_Q9BWL6	ME2 protein [Homo sapiens (Human)]	SIVDNWPENHVKAVVVTDGER	misc.	74.573	32.6385
COASY	UniRef100_Q13057	Bifunctional coenzyme A synthase (CoA synthase) (NBP) (POV-2) [Includes: Phosphopantetheine adenylyltransferase (EC 2.7.7.3) (Pantetheine-phosphate adenylyltransferase) (PPAT) (Dephospho-CoA pyrophosphorylase); Dephospho-CoA kinase (EC 2.7.1.24) (DPCK) (D	SKLLPELLQPYTER	misc.	74.1405	-8.57327
MVK	UniRef100_Q03426	Mevalonate kinase [Homo sapiens (Human)]	GLHSKLTGAGGGGCGITLLKPGLEQPEVEATK	small molecule kinase	73.4221	-7.15193
UBA6	UniRef100_A0AVT1	Ubiquitin-like modifier-activating enzyme 6 n=1 Tax=Homo sapiens RepID=UBA6_HUMAN	GMITVTDPDLIEKSNLNR	Ub-act E1	69.6381	30.4785
TTLL12	UniRef100_Q14166	Tubulin--tyrosine ligase-like protein 12 [Homo sapiens (Human)]	WGEDNHWICKPWNLAR	misc.	68.9793	-12.7125
CCT8	UniRef100_Q7Z759	CCT8 protein [Homo sapiens (Human)]	TSIMSKQYGNEVFLAK	HSP60	68.1901	14.0841
CMPK2	UniRef100_Q5EBM0-2	Isoform 2 of UMP-CMP kinase 2, mitochondrial n=1 Tax=Homo sapiens RepID=Q5EBM0-2	FQVVAIEGLDATGKTTVTQSVADSLK	small molecule kinase	66.7111	21.5287
DDX39	UniRef100_O00148	ATP-dependent RNA helicase DDX39 [Homo sapiens (Human)]	YQQFKDFQR	helicase	66.251	11.9246
RFC2	UniRef100_P35250	Activator 1 40 kDa subunit [Homo sapiens (Human)]	EGNVPNIIIAGPPGTGKTTSILCLAR	AAA+	65.479	4.11531
XRCC3	UniRef100_O43542	DNA-repair protein XRCC3 [Homo sapiens (Human)]	SSAGKTQLALQLCLAVQFPR	helicase	64.5064	-8.58922
KARS	UniRef100_Q15046	Lysyl-tRNA synthetase [Homo sapiens (Human)]	KEICNAYTELNDPMR	aaRS	63.4487	33.6274
TTLL12	UniRef100_Q14166	Tubulin--tyrosine ligase-like protein 12 [Homo sapiens (Human)]	LSQERPGVLLNQFPCENLLTVKDCLASIAR	misc.	59.9082	-57.8026
VWA8	UniRef100_A3KMH1	Uncharacterized protein KIAA0564 n=2 Tax=Homo sapiens RepID=K0564_HUMAN	LGHILVVDEADKAPTNVTCILKTLVENGEMILADGRR	misc.	59.6131	20.0261
AK1	UniRef100_P00568	Adenylate kinase isoenzyme 1 [Homo sapiens (Human)]	IIFVVGGPGSGKGTQCEK	small molecule kinase	52.7464	9.24476
ATAD1	UniRef100_Q8NBU5	ATPase family AAA domain-containing protein 1 [Homo sapiens (Human)]	HVDLLEVAQETDGFSGSDLKEMCR	AAA+	51.0981	15.0629
AK1	UniRef100_P00568	Adenylate kinase isoenzyme 1 [Homo sapiens (Human)]	TKIIFVVGGPGSGKGTQCEK	small molecule kinase	50.928	-0.251712
NTPCR	UniRef100_Q9BSD7	Probable UPF0334 kinase-like protein C1orf57 [Homo sapiens (Human)]	HVFLTGPPGVGKTTLIHK	AAA+	49.1253	15.4606
AK4	UniRef100_P27144	Adenylate kinase isoenzyme 4, mitochondrial n=2 Tax=Homo sapiens RepID=KAD4_HUMAN	AVILGPPGSGKGTVCQR	small molecule kinase	47.4737	3.96248
TK2	UniRef100_O00142	Thymidine kinase 2, mitochondrial n=2 Tax=Homo sapiens RepID=KITM_HUMAN	TTCLEFFSNATDVEVLTEPVSKWR	small molecule kinase	43.2097	16.8174
GATB (PET112L)	UniRef100_O75879	Probable glutamyl-tRNA(Gln) amidotransferase subunit B, mitochondrial precursor [Homo sapiens (Human)]	KHYFYADLPAGYQITQQR	misc.	41.4644	-7.65084
ACTR3	UniRef100_P61158	Actin-like protein 3 [Homo sapiens (Human)]	LPACVVDCGTGYTKLGYAGNTEPQFIIPSCIAIK	actin	39.7243	-0.122727
RUVBL2	UniRef100_Q9Y230	RuvB-like 2 n=1 Tax=Homo sapiens RepID=RUVB2_HUMAN	AVLIAGQPGTGKTAIAMGMAQALGPDTPFTAIAGSEIFSLEMSK	AAA+	39.6448	29.0789
MCCC1	UniRef100_Q96RQ3	Methylcrotonoyl-CoA carboxylase subunit alpha, mitochondrial n=1 Tax=Homo sapiens RepID=MCCA_HUMAN	HQKIIEEAPAPGIK	ATP-Grasp	37.7889	-44.4508
NVL (ATP1)	UniRef100_O15381-3	Splice isoform 3 of O15381 [Homo sapiens (Human)]	GVLLHGPPGCGKTLLAHAIAGELDLPILK	AAA+	37.6346	-23.9939
SARS	UniRef100_P49591	Seryl-tRNA synthetase, cytoplasmic n=2 Tax=Homo sapiens RepID=SYSC_HUMAN	KLDLEAWFPGSGAFR	aaRS	37.5485	-8.04527
PRKAG1	UniRef100_P54619	5'-AMP-activated protein kinase, gamma-1 subunit [Homo sapiens (Human)]	LPVIDPESGNTLYILTHKR	misc.	36.3483	-7.91214
EPRS	UniRef100_P07814	Bifunctional aminoacyl-tRNA synthetase n=1 Tax=Homo sapiens RepID=SYEP_HUMAN	WEFKHPQPFLR	aaRS	36.0272	-12.9961
RFK	UniRef100_Q969G6	Riboflavin kinase n=3 Tax=Catarrhini RepID=RIFK_HUMAN	GSKQLGIPTANFPEQVVDNLPADISTGIYYGWASVGSGDVHK	small molecule kinase	35.1199	-10.0291
PC	UniRef100_P11498	Pyruvate carboxylase, mitochondrial precursor [Homo sapiens (Human)]	HQKVVEIAPAAHLDPQLR	ATP-Grasp	33.5988	-12.0527
GARS	UniRef100_P41250	Glycyl-tRNA synthetase n=1 Tax=Homo sapiens RepID=SYG_HUMAN	TSGHVDKFADFMVK	aaRS	33.3735	10.7332
RFC5	UniRef100_P40937	Activator 1 36 kDa subunit [Homo sapiens (Human)]	FINEDRLPHLLLYGPPGTGKTSTILACAK	AAA+	32.7479	-8.11867
PSMC1	UniRef100_P62191	26S protease regulatory subunit 4 [Homo sapiens (Human)]	GVILYGPPGTGKTLLAK	AAA+	32.2424	1.1338
CLPB	UniRef100_Q9H078-2	Splice isoform 2 of Q9H078 [Homo sapiens (Human)]	RKENGWYDEEHPLVFLFLGSSGIGKTELAK	AAA+	30.1444	1.50592
SKIV2L	UniRef100_Q15477	Helicase SKI2W n=3 Tax=Homo sapiens RepID=SKIV2_HUMAN	HDSVFVAAHTSAGKTVVAEYAIALAQK	helicase	28.876	10.2515
CNP	UniRef100_P09543	2',3'-cyclic-nucleotide 3'-phosphodiesterase [Homo sapiens (Human)]	AIFTGYYGKGKPVPTQGSR	misc.	28.7706	0.00949134
GART (GARS)	UniRef100_P22102	Trifunctional purine biosynthetic protein adenosine-3 [Includes: Phosphoribosylamine--glycine ligase (EC 6.3.4.13) (GARS) (Glycinamide ribonucleotide synthetase) (Phosphoribosylglycinamide synthetase); Phosphoribosylformylglycinamidine cyclo-ligase (EC 6.	ASGLAAGKGVIVAK	ATP-Grasp	28.5466	8.92399
ACACA	UniRef100_Q13085-2	Isoform 2 of Acetyl-CoA carboxylase 1 n=1 Tax=Homo sapiens RepID=Q13085-2	KVNNADDFPNLFR	ATP-Grasp	28.0824	-5.10891
TCP1 (CCT1)	UniRef100_P17987	T-complex protein 1 subunit alpha [Homo sapiens (Human)]	VLCELADLQDKEVGDGTTSVVIIAAELLK	HSP60	25.8752	-0.381637
DYNC1H1 (ATP4)	UniRef100_Q14204	Dynein heavy chain, cytosolic [Homo sapiens (Human)]	QPQGHLLLIGVSGAGKTTLSR	AAA+	25.7325	11.3297
MCM6	UniRef100_Q14566	DNA replication licensing factor MCM6 [Homo sapiens (Human)]	GDINVCIVGDPSTAKSQFLK	AAA+	23.1872	-1.98904
GATB (PET112L)	UniRef100_O75879	Probable glutamyl-tRNA(Gln) amidotransferase subunit B, mitochondrial precursor [Homo sapiens (Human)]	IKQIQLEQDSGK	misc.	22.1632	-5.88476
NOP2	UniRef100_P46087	Putative ribosomal RNA methyltransferase NOP2 n=1 Tax=Homo sapiens RepID=NOP2_HUMAN	VLLDAPCSGTGVISKDPAVK	misc.	17.4012	6.54173
GART (GARS)	UniRef100_P22102	Trifunctional purine biosynthetic protein adenosine-3 [Includes: Phosphoribosylamine--glycine ligase (EC 6.3.4.13) (GARS) (Glycinamide ribonucleotide synthetase) (Phosphoribosylglycinamide synthetase); Phosphoribosylformylglycinamidine cyclo-ligase (EC 6.	SAGVQCFGPTAEAAQLESSKR	ATP-Grasp	16.1947	11.8957
NAGK	UniRef100_Q9UJ70	N-acetyl-D-glucosamine kinase n=1 Tax=Homo sapiens RepID=NAGK_HUMAN	KIAEGAQQGDPLSR	small molecule kinase	16.0073	1.5284
SNRNP200	UniRef100_O75643	U5 small nuclear ribonucleoprotein 200 kDa helicase [Homo sapiens (Human)]	LATYGITVAELTGDHQLCKEEISATQIIVCTPEKWDIITR	helicase	14.0414	5.67332
RUVBL1	UniRef100_Q9Y265	RuvB-like 1 [Homo sapiens (Human)]	AVLLAGPPGTGKTALALAIAQELGSK	AAA+	13.3364	10.6324
MCM6	UniRef100_Q14566	DNA replication licensing factor MCM6 [Homo sapiens (Human)]	SQFLKHVEEFSPR	AAA+	12.6576	-1.24653
ACTB,ACTG (POTEE,POTEF)	UniRef100_P63261	Actin, cytoplasmic 2 [Homo sapiens (Human)]	DNGSGMCKAGFAGDDAPR	actin	11.9981	25.8081
PSMD9	UniRef100_O00233	26S proteasome non-ATPase regulatory subunit 9 n=1 Tax=Homo sapiens RepID=PSMD9_HUMAN	HNIICLQNDHKAVMK	misc.	11.5848	25.6495
UPF1	UniRef100_Q92900-2	Splice isoform 2 of Q92900 [Homo sapiens (Human)]	TVLQRPLSLIQGPPGTGKTVTSATIVYHLAR	helicase	11.3806	0.244337
ATIC	UniRef100_P31939	Bifunctional purine biosynthesis protein PURH [Includes: Phosphoribosylaminoimidazolecarboxamide formyltransferase (EC 2.1.2.3) (AICAR transformylase); IMP cyclohydrolase (EC 3.5.4.10) (Inosinicase) (IMP synthetase) (ATIC)] [Homo sapiens (Human)]	KKNGNYCVLQMDQSYKPDENEVR	misc.	11.3743	11.4956
NME3	UniRef100_Q13232	Nucleoside diphosphate kinase 3 [Homo sapiens (Human)]	GDFCIEVGKNLIHGSDSVESAR	small molecule kinase	10.527	1.24121
PPAT	UniRef100_Q06203	Amidophosphoribosyltransferase precursor [Homo sapiens (Human)]	KFGVLSDNFK	misc.	10.5157	8.1789
RBKS	UniRef100_Q9H477	Ribokinase [Homo sapiens (Human)]	FFIGFGGKGANQCVQAAR	small molecule kinase	10.2286	2.30553
AK2	UniRef100_P54819	Adenylate kinase 2, mitochondrial n=2 Tax=Hominidae RepID=KAD2_HUMAN	AVLLGPPGAGKGTQAPR	small molecule kinase	9.61169	16.1183
VPS4A, VPS4B	UniRef100_O75351	Vacuolar sorting protein 4b [Homo sapiens (Human)]	GILLFGPPGTGKSYLAK	AAA+	9.29176	8.57457
ALDH18A1	UniRef100_P54886-2	Isoform Short of Delta-1-pyrroline-5-carboxylate synthase n=1 Tax=Homo sapiens RepID=P54886-2	LIDIFYPGDQQSVTFGTKSR	small molecule kinase	8.90708	-11.8727
NUDT1	UniRef100_Q7Z7N6	NUDT1 protein n=4 Tax=Homo sapiens RepID=Q7Z7N6_HUMAN	LYTLVLVLQPQRVLLGMKK	nudix	7.64509	12.1879
PKM2	UniRef100_P14618	Pyruvate kinase isozymes M1/M2 n=3 Tax=Homininae RepID=KPYM_HUMAN	AEGSDVANAVLDGADCIMLSGETAKGDYPLEAVR	small molecule kinase	7.62629	21.57
OLA1	UniRef100_Q9NTK5-3	Splice isoform 3 of Q9NTK5 [Homo sapiens (Human)]	IGIVGLPNVGKSTFFNVLTNSQASAENFPFCTIDPNESR	misc.	7.22576	0.853373
HSPA8	UniRef100_P11142-2	B6-derived CD11 +ve dendritic cells cDNA, RIKEN full-length enriched library, clone:F730215J21 product:heat shock protein 8, full insert sequence [Mus musculus (Mouse)]	LIGDAAKNQVAMNPTNTVFDAKR	HSP70	7.15768	28.8095
NUDT2	UniRef100_P50583	Bis(5'-nucleosyl)-tetraphosphatase [asymmetrical] n=1 Tax=Homo sapiens RepID=AP4A_HUMAN	NKPKTVIYWLAEVKDYDVEIR	nudix	7.06531	8.82604
DYNC1H1 (ATP1)	UniRef100_Q14204	Dynein heavy chain, cytosolic [Homo sapiens (Human)]	LGGSPFGPAGTGKTESVK	AAA+	6.55998	5.17429
GSS	UniRef100_P48637	Glutathione synthetase [Homo sapiens (Human)]	CPDIATQLAGTKK	ATP-Grasp	6.39525	-6.54394
UBA3	UniRef100_Q8TBC4	NEDD8-activating enzyme E1 catalytic subunit [Homo sapiens (Human)]	DIGRPKAEVAAEFLNDRVPNCNVVPHFNK	Ub-act E1	6.30324	4.62881
PSMC3	UniRef100_P17980	26S protease regulatory subunit 6A [Homo sapiens (Human)]	GVLMYGPPGTGKTLLAR	AAA+	5.86833	32.0981
CCT3	UniRef100_Q5SZX6	Chaperonin containing TCP1, subunit 3 [Homo sapiens (Human)]	ISIPVDISDSDMMLNIINSSITTKAISR	HSP60	5.83304	30.1962
UPF1	UniRef100_Q92900-2	Splice isoform 2 of Q92900 [Homo sapiens (Human)]	QGNGPVLVCAPSNIAVDQLTEKIHQTGLK	helicase	4.77365	-11.1853
AFG3L2	UniRef100_Q8TA92	Similar to AFG3 ATPase family gene 3-like 2 [Homo sapiens (Human)]	GAILTGPPGTGKTLLAK	AAA+	4.42534	9.2526
DCTPP1	UniRef100_Q9H773	Hypothetical protein FLJ21190 [Homo sapiens (Human)]	KYTELPHGAISEDQAVGPADIPCDSTGQTST	misc.	4.14063	-4.74478
VCP (ATP1)	UniRef100_Q9HAP1	Valosin-containing protein [Homo sapiens (Human)]	GILLYGPPGTGKTLIAR	AAA+	4.00942	-7.38548
GSS	UniRef100_P48637	Glutathione synthetase [Homo sapiens (Human)]	TKAIEHADGGVAAGVAVLDNPYPV	ATP-Grasp	3.96678	9.39325
FDPS	UniRef100_E9PCI9	Uncharacterized protein n=2 Tax=Homo sapiens RepID=E9PCI9_HUMAN	IGTDIQDNKCSWLVVQCLQR	misc.	3.16795	-2.5769
ABCC4 (ATP2)	UniRef100_O15439	Multidrug resistance-associated protein 4 n=1 Tax=Homo sapiens RepID=MRP4_HUMAN	TGAGKSSLISALFR	AAA+	3.09556	3.53725
PSMC6	UniRef100_P62333	26S protease regulatory subunit S10B [Homo sapiens]	GCLLYGPPGTGKTLLAR	AAA+	3.01833	4.78793
CCT2	UniRef100_P78371	T-complex protein 1 subunit beta n=3 Tax=Catarrhini RepID=TCPB_HUMAN	GMDKILLSSGR	HSP60	2.41673	8.35174
HSPA8	UniRef100_P11142-2	B6-derived CD11 +ve dendritic cells cDNA, RIKEN full-length enriched library, clone:F730215J21 product:heat shock protein 8, full insert sequence [Mus musculus (Mouse)]	LIGDAAKNQVAMNPTNTVFDAK	HSP70	1.87618	28.724
HPRT1	UniRef100_P00492	Hypoxanthine-guanine phosphoribosyltransferase n=2 Tax=Catarrhini RepID=HPRT_HUMAN	LKSYCNDQSTGDIK	misc.	1.83813	-8.2503
VCP	UniRef100_Q9HAP1	Valosin-containing protein [Homo sapiens (Human)]	IVSQLLTLMDGLKQR	AAA+	1.65054	10.2609
PSMC5	UniRef100_P62195	26S protease regulatory subunit 8 [Homo sapiens (Human)]	GVLLYGPPGTGKTLLAR	AAA+	1.45677	3.39183
ABCC4 (ATP1)	UniRef100_O15439	Multidrug resistance-associated protein 4 n=1 Tax=Homo sapiens RepID=MRP4_HUMAN	ASETPTLQGLSFTVRPGELLAVVGPVGAGKSSLLSAVLGELAPSHGLVSVHGR	AAA+	1.32093	-3.88324
ACTR2	UniRef100_P61160	Actin-like protein 2 [Homo sapiens (Human)]	KHMVFLGGAVLADIMK	actin	1.08063	23.1884
PFAS	UniRef100_O15067	Phosphoribosylformylglycinamidine synthase n=1 Tax=Homo sapiens RepID=PUR4_HUMAN	HWFFKGQLHVDGQK	misc.	0.747898	1.28497
NRK1	UniRef100_Q9NWW6-2	Splice isoform 2 of Q9NWW6 [Homo sapiens (Human)]	TFIIGISGVTNSGKTTLAK	small molecule kinase	0.643981	2.88937
PMVK	UniRef100_Q15126	Phosphomevalonate kinase n=2 Tax=Homo sapiens RepID=PMVK_HUMAN	SGKDFVTEALQSR	small molecule kinase	0.567167	1.2548
ALDH16A1	UniRef100_Q8IZ83	Aldehyde dehydrogenase family 16 member A1 n=1 Tax=Homo sapiens RepID=A16A1_HUMAN	DSSGNLHGYVAEGGAKDIR	misc.	0.517391	6.04036
PAICS	UniRef100_P22234	Phosphoribosylaminoimidazole carboxylase n=2 Tax=Homo sapiens RepID=PUR6_HUMAN	TKEVYELLDSPGK	misc.	0.396172	-4.16091
ASNA1	UniRef100_O43681	Arsenical pump-driving ATPase [Homo sapiens (Human)]	HKIQAKYLDQMEDLYEDFHIVK	misc.	-0.530468	14.0343
NSF (ATP1)	UniRef100_P46459	Vesicle-fusing ATPase n=1 Tax=Homo sapiens RepID=NSF_HUMAN	GILLYGPPGCGKTLLAR	AAA+	-0.609744	5.39126
HSPA1A,HSPA1B	UniRef100_P08107	Heat shock 70 kDa protein 1 [Homo sapiens (Human)]	LIGDAAKNQVALNPQNTVFDAKR	HSP70	-1.90689	-6.38917
PFKFB2	UniRef100_O60825	6-phosphofructo-2-kinase/fructose-2,6-biphosphatase 2 (6PF-2-K/Fru- 2,6-P2ASE heart-type isozyme) (PFK-2/FBPase-2) [Includes: 6- phosphofructo-2-kinase (EC 2.7.1.105); Fructose-2,6-bisphosphatase (EC 3.1.3.46)] [Homo sapiens (Human)]	VFFVESVCDDPDVIAANILEVKVSSPDYPER	small molecule kinase	-2.42176	6.73471
ACLY	UniRef100_P53396	ATP-citrate synthase n=2 Tax=Homo sapiens RepID=ACLY_HUMAN	GKLGLVGVNLTLDGVK	ATP-Grasp	-2.59959	-3.86059
ACLY	UniRef100_P53396	ATP-citrate synthase n=2 Tax=Homo sapiens RepID=ACLY_HUMAN	LLQDHPWLLSQNLVVKPDQLIKR	ATP-Grasp	-2.80138	-8.91653
CCT5	UniRef100_P48643	T-complex protein 1 subunit epsilon [Homo sapiens (Human)]	ISDSVLVDIKDTEPLIQTAKTTLGSK	HSP60	-3.23961	-4.17292
PRPS2,PRPS1L1	UniRef100_P21108	Ribose-phosphate pyrophosphokinase 3 n=1 Tax=Homo sapiens RepID=PRPS3_HUMAN	NCIIVSPDAGGAKR	small molecule kinase	-3.24013	11.5656
ATP5B	UniRef100_P06576	ATP synthase beta chain, mitochondrial precursor [Homo sapiens (Human)]	IGLFGGAGVGKTVLIMELINNVAK	misc.	-3.93315	16.0642
UBA5	UniRef100_Q9GZZ9	Ubiquitin-activating enzyme E1 domain-containing protein 1 [Homo sapiens (Human)]	LFFQPHQAGLSKVQAAEHTLR	Ub-act E1	-4.12449	-0.105435
HSPA5 (GRP78)	UniRef100_P11021	78 kDa glucose-regulated protein precursor (GRP 78) (Immunoglobulin heavy chain-binding protein) (BiP) (Endoplasmic reticulum lumenal Ca(2+)-binding protein grp78) [Homo sapiens (Human)]	LIGDAAKNQLTSNPENTVFDAK	HSP70	-4.77382	-7.81678
YME1L1	UniRef100_Q96TA2	ATP-dependent metalloprotease YME1L1 [Homo sapiens (Human)]	GILLVGPPGTGKTLLAR	AAA+	-5.82067	9.586
ABCC3 (ATP1)	UniRef100_O15438	Canalicular multispecific organic anion transporter 2 [Homo sapiens (Human)]	GALVAVVGPVGCGKSSLVSALLGEMEK	AAA+	-5.82496	7.10788
APRT	UniRef100_P07741	Adenine phosphoribosyltransferase n=1 Tax=Homo sapiens RepID=APT_HUMAN	GKLPGPTLWASYSLEYGK	misc.	-5.96331	-3.9889
PPCS (COAB)	UniRef100_Q9HAB8	Phosphopantothenate--cysteine ligase [Homo sapiens (Human)]	AFIISFKLETDPAIVINR	misc.	-6.60755	-11.8619
NUDT1	UniRef100_Q7Z7N6	NUDT1 protein n=4 Tax=Homo sapiens RepID=Q7Z7N6_HUMAN	WNGFGGKVQEGETIEDGAR	nudix	-6.61213	6.31706
PCCA	UniRef100_P05165	Propionyl-CoA carboxylase alpha chain, mitochondrial precursor [Homo sapiens (Human)]	EIGYPVMIKASAGGGGK	ATP-Grasp	-6.79527	28.3356
HSPA1A,HSPA1B	UniRef100_P08107	Heat shock 70 kDa protein 1 [Homo sapiens (Human)]	LIGDAAKNQVALNPQNTVFDAK	HSP70	-6.80447	-7.16577
TOR1B	UniRef100_Q96LG7	Torsin family 1, member B [Homo sapiens (Human)]	KPLTLSLHGWAGTGKNFVSQIVAENLHPK	AAA+	-7.12246	-29.6402
NSF	UniRef100_Q9H3V6	N-ethylmaleimide-sensitive factor-like protein [Homo sapiens (Human)]	VWIGIKK	AAA+	-7.63091	0.159079
HDDC3	UniRef100_Q8N4P3	HD domain-containing protein 3 n=1 Tax=Homo sapiens RepID=HDDC3_HUMAN	RKDPEGTPYINHPIGVAR	misc.	-7.80909	-12.581
SLC25A24	UniRef100_Q6NUK1	Calcium-binding mitochondrial carrier protein SCaMC-1 n=2 Tax=Homo sapiens RepID=SCMC1_HUMAN	LAVGKTGQYSGIYDCAK	misc.	-7.92216	-16.0594
CCT4	UniRef100_P50991	T-complex protein 1 subunit delta n=1 Tax=Homo sapiens RepID=TCPD_HUMAN	DALSDLALHFLNKMK	HSP60	-8.08152	16.6077
PCCA	UniRef100_P05165	Propionyl-CoA carboxylase alpha chain, mitochondrial precursor [Homo sapiens (Human)]	NQKVVEEAPSIFLDAETRR	ATP-Grasp	-8.22399	-0.493997
CCT7	UniRef100_Q99832	T-complex protein 1 subunit eta [Homo sapiens (Human)]	GKATISNDGATILK	HSP60	-8.23251	3.93605
MCCC1	UniRef100_Q96RQ3	Methylcrotonoyl-CoA carboxylase subunit alpha, mitochondrial n=1 Tax=Homo sapiens RepID=MCCA_HUMAN	IGYPVMIKAVR	ATP-Grasp	-8.35812	18.5972
TRAP1 (HSP75)	UniRef100_Q9BV61	TRAP1 protein [Homo sapiens (Human)]	VLIQTKATDILPK	HSP90	-8.41415	5.77473
NDUFA10	UniRef100_Q8WXC9	NADH dehydrogenase ubiquinone 1 alpha subcomplex [Homo sapiens (Human)]	VITVDGNICTGKGK	misc.	-8.48491	-20.9845
UBA1	UniRef100_P22314	Ubiquitin-activating enzyme E1 [Homo sapiens (Human)]	GNVQVVIPFLTESYSSSQDPPEKSIPICTLK	Ub-act E1	-9.47416	-3.27008
HSP60 (GroEL)	UniRef100_P10809	60 kDa heat shock protein, mitochondrial precursor [Homo sapiens (Human)]	TVIIEQSWGSPKVTK	HSP60	-9.94302	0.423201
TRAP1 (HSP75)	UniRef100_Q9BV61	TRAP1 protein [Homo sapiens (Human)]	SGSKAFLDALQNQAEASSK	HSP90	-9.95609	4.5263
XRCC6	UniRef100_P12956	ATP-dependent DNA helicase 2 subunit 1 n=1 Tax=Homo sapiens RepID=KU70_HUMAN	IQVTPPGFQLVFLPFADDKR	helicase	-9.99512	-12.6051
VCP (ATP2)	UniRef100_Q9HAP0	Valosin-containing protein [Homo sapiens (Human)]	GVLFYGPPGCGKTLLAK	AAA+	-10.0291	4.10192
HSPA5 (GRP78)	UniRef100_P11021	78 kDa glucose-regulated protein precursor (GRP 78) (Immunoglobulin heavy chain-binding protein) (BiP) (Endoplasmic reticulum lumenal Ca(2+)-binding protein grp78) [Homo sapiens (Human)]	LIGDAAKNQLTSNPENTVFDAKR	HSP70	-10.1024	-7.05162
ACTR3	UniRef100_P61158	Actin-like protein 3 [Homo sapiens (Human)]	DREVGIPPEQSLETAKAVK	actin	-10.2513	-9.88369
PRPS1	UniRef100_P60891	Ribose-phosphate pyrophosphokinase 1 n=5 Tax=Eutheria RepID=PRPS1_HUMAN	NCTIVSPDAGGAKR	small molecule kinase	-10.2661	-1.71029
PAICS	UniRef100_P22234	Phosphoribosylaminoimidazole carboxylase n=2 Tax=Homo sapiens RepID=PUR6_HUMAN	VELFFKDDANNDPQWSEEQLIAAK	misc.	-10.9327	4.48463
VCP (ATP2)	UniRef100_Q9HAP0	Valosin-containing protein [Homo sapiens (Human)]	TLLAKAIANECQANFISIK	AAA+	-11.3514	-9.506
NUDT2	UniRef100_P50583	Bis(5'-nucleosyl)-tetraphosphatase [asymmetrical] n=1 Tax=Homo sapiens RepID=AP4A_HUMAN	VDNNAIEFLLLQASDGIHHWTPPKGHVEPGEDDLETALR	nudix	-11.5671	-7.12817
ME2	UniRef100_Q9BWL6	ME2 protein [Homo sapiens (Human)]	AKIDSYQEPFTHSAPESIPDTFEDAVNILKPSTIIGVAGAGR	misc.	-11.8693	-10.716
PPAT	UniRef100_Q06203	Amidophosphoribosyltransferase precursor [Homo sapiens (Human)]	CGLPYVEVLCKNR	misc.	-12.8795	1.93062
IMPDH2	UniRef100_P12268	Inosine-5'-monophosphate dehydrogenase 2 [Homo sapiens (Human)]	GMGSLDAMDKHLSSQNR	misc.	-12.9477	13.7357
RFC4	UniRef100_P35249	Activator 1 37 kDa subunit [Homo sapiens (Human)]	SLEGADLPNLLFYGPPGTGKTSTILAAAR	AAA+	-13.0529	2.1945
PSMC2	UniRef100_P35998	26S protease regulatory subunit 7 n=5 Tax=Eutheria RepID=PRS7_HUMAN	GVLLFGPPGTGKTLCAR	AAA+	-13.4021	1.49954
DERA	UniRef100_Q9Y315	Putative deoxyribose-phosphate aldolase [Homo sapiens]	TVKKEWQAAWLLK	misc.	-13.6761	-15.229
TTL	UniRef100_Q8NG68	Tubulin--tyrosine ligase [Homo sapiens (Human)]	SSAGAKGEGILISSEASELLDFIDNQGQVHVIQK	misc.	-14.1585	0.794243
HSP90AB	UniRef100_P08238	Heat shock protein HSP 90-beta n=2 Tax=Homo sapiens RepID=HS90B_HUMAN	RAPFDLFENKKK	HSP90	-15.8095	-22.0734
GMPS	UniRef100_P49915	GMP synthase [glutamine-hydrolyzing] [Homo sapiens (Human)]	AELIKTHHNDTELIR	misc.	-16.4748	-12.3868
TRA1 (GRP94)	UniRef100_P14625	Endoplasmin precursor [Homo sapiens (Human)]	NLGTIAKSGTSEFLNK	HSP90	-16.584	-6.74557
ASNA1	UniRef100_O43681	Arsenical pump-driving ATPase [Homo sapiens (Human)]	WIFVGGKGGVGK	misc.	-16.7092	7.37501
TRA1 (GRP94)	UniRef100_P14625	Endoplasmin precursor [Homo sapiens (Human)]	GLFDEYGSKK	HSP90	-17.0403	-8.11026
HDDC3	UniRef100_Q8N4P3	HD domain-containing protein 3 n=1 Tax=Homo sapiens RepID=HDDC3_HUMAN	LVEEVTDDKTLPKLER	misc.	-17.6416	-10.0324
TOR1A	UniRef100_O14656-2	Isoform 2 of Torsin-1A n=1 Tax=Homo sapiens RepID=O14656-2	KPLTLSLHGWTGTGKNFVSK	AAA+	-19.6303	-16.8074
NME1,NME2	UniRef100_Q9QWQ4	Nucleoside diphosphate kinase alpha isoform (Fragment) n=2 Tax=Euarchontoglires RepID=Q9QWQ4_RAT	TFIAIKPDGVQR	small molecule kinase	-21.2488	-3.89905
ACTR2	UniRef100_P61160	Actin-like protein 2 [Homo sapiens (Human)]	VVVCDNGTGFVKCGYAGSNFPEHIFPALVGRPIIR	actin	-21.9632	-23.3748
ABCB10	UniRef100_Q9NRK6	ATP-binding cassette sub-family B member 10, mitochondrial n=1 Tax=Homo sapiens RepID=ABCBA_HUMAN	NVHFAYPARPEVPIFQDFSLSIPSGSVTALVGPSGSGKSTVLSLLLR	AAA+	-23.224	19.6245
HSP90AA,HSP90AB	UniRef100_Q86SX1	Full-length cDNA 5-PRIME end of clone CS0DN005YI08 of Adult brain of Homo sapiens [Homo sapiens (Human)]	ADLINNLGTIAKSGTK	HSP90	-23.7113	-6.42217
HSPA9 (GRP75)	UniRef100_Q8N1C8	Heat shock 70kD protein 9B [Homo sapiens (Human)]	LVGMPAKR	HSP70	-24.1836	30.5134
PGK1	UniRef100_P00558	Phosphoglycerate kinase 1 n=3 Tax=Homininae RepID=PGK1_HUMAN	ALESPERPFLAILGGAKVADK	small molecule kinase	-25.6486	-21.5837
PPCS (COAB)	UniRef100_Q9HAB8	Phosphopantothenate--cysteine ligase [Homo sapiens (Human)]	MVPKLLSPLVK	misc.	-27.8638	22.5584
PRKAG2	UniRef100_Q9UGJ0	5'-AMP-activated protein kinase, gamma-2 subunit [Homo sapiens (Human)]	ISALPVVDESGKVVDIYSKFDVINLAAEK	misc.	-33.0381	-0.586816
SMC3	UniRef100_Q9UQE7	Structural maintenance of chromosomes protein 3 n=4 Tax=Eutheria RepID=SMC3_HUMAN	NGSGKSNFFYAIQFVLSDEFSHLRPEQR	AAA+	-35.8051	-8.07678
TOR2A,TOR2X	UniRef100_Q5JU69-2	Isoform 2 of Torsin-2A n=1 Tax=Homo sapiens RepID=Q5JU69-2	AFVRDPAPTKPLVLSLHGWTGTGKSYVSSLLAHYLFQGGLR	AAA+	-39.5581	-3.54551
TRMU	UniRef100_O75648	tRNA (5-methylaminomethyl-2-thiouridylate)-methyltransferase [Homo sapiens (Human)]	TPNPDIVCNKHIK	misc.	-52.6463	-70.0164
UBA2	UniRef100_Q9UBT2	Ubiquitin-like 1-activating enzyme E1B [Homo sapiens (Human)]	VHLAEKGDGAELIWDKDDPSAMDFVTSAANLR	Ub-act E1	-66.6303	-6.86046
AHCY	UniRef100_P23526	Adenosylhomocysteinase n=2 Tax=Homo sapiens RepID=SAHH_HUMAN	SKFDNLYGCR	misc.	-66.8519	10.5501
UBA2	UniRef100_Q9UBT2	Ubiquitin-like 1-activating enzyme E1B [Homo sapiens (Human)]	GDGAELIWDKDDPSAMDFVTSAANLR	Ub-act E1	-74.3421	-3.30143
MTHFD1	UniRef100_P11586	Formyltetrahydrofolate synthetase n=1 Tax=Homo sapiens RepID=C1TC_HUMAN	YVVVTGITPTPLGEGKSTTTIGLVQALGAHLYQNVFACVR	misc.	-87.7933	6.32263
MCM4	UniRef100_P33991	DNA replication licensing factor MCM4 [Homo sapiens (Human)]	SLFSDKQMIK	AAA+	-98.4524	28.2879
PRKAG1, PRKAG2	UniRef100_P54619	5'-AMP-activated protein kinase, gamma-1 subunit [Homo sapiens (Human)]	VVDIYSKFDVINLAAEK	misc.	-180.697	2.72991
PRKAG1	UniRef100_P54619	5'-AMP-activated protein kinase, gamma-1 subunit [Homo sapiens (Human)]	GRVVDIYSKFDVINLAAEK	misc.	-220.741	-16.0417
LIG1	UniRef100_P18858	DNA ligase 1 [Homo sapiens (Human)]	VREDKQPEQATTSAQVACLYR	misc.	-585.763	-15.3307
AARS	UniRef100_P49588	Alanyl-tRNA synthetase, cytoplasmic n=1 Tax=Homo sapiens RepID=SYAC_HUMAN	AGGKHNDLDDVGKDVYHHTFFEMLGSWSFGDYFK	aaRS	12.9028	53.7113
SMC1A	UniRef100_Q14683	Structural maintenance of chromosome 1-like 1 protein [Homo sapiens (Human)]	FTAIIGPNGSGKSNLMDAISFVLGEK	AAA+	19.9062	41.7919
ACTA2,ACTC1,ACTB,ACTG1,ACTG2,ACTBL2	UniRef100_P63267	Actin, gamma-enteric smooth muscle [Homo sapiens (Human)]	KYSVWIGGSILASLSTFQQMWISK	actin	-10.8564	41.3374
XRCC5	UniRef100_P13010	ATP-dependent DNA helicase 2 subunit 2 n=3 Tax=Homo sapiens RepID=KU86_HUMAN	FFMGNQVLKVFAAR	helicase	-1.75689	40.0802
NARS	UniRef100_O43776	Asparaginyl-tRNA synthetase, cytoplasmic [Homo sapiens (Human)]	FPVEIKSFYMQR	aaRS	45.3925	34.5671

## Sheet: Sheet1
Gene Name	Reference	Description	Sequence	Labeling Site	10 mM	100 mM		Legend
ASNS	UniRef100_P08243	Asparagine synthetase [glutamine-hydrolyzing] n=1 Tax=Homo sapiens RepID=ASNS_HUMAN	EAFSDGITSVKNSWFK	misc.	62.2743	72.3694			>90% Inhibition
ABCF2 (ATP2)	UniRef100_Q9UG63	ATP-binding cassette sub-family F member 2 n=3 Tax=Homo sapiens RepID=ABCF2_HUMAN	VALVGPNGAGKSTLLK	AAA+	41.1398	94.4021			75 - 90% Inhibition
CMPK1	UniRef100_B2R6S5	cDNA, FLJ93091, Homo sapiens UMP-CMP kinase (UMP-CMPK), mRNA (Cytidylate kinase, isoform CRA_a) n=1 Tax=Homo sapiens RepID=B2R6S5_HUMAN	MKPLVVFVLGGPGAGKGTQCAR	small molecule kinase	35.5882	92.1888			50 - 75% Inhibition
ABCD3	UniRef100_P28288	ATP-binding cassette sub-family D member 3 [Homo sapiens (Human)]	SGANVLICGPNGCGKSSLFR	AAA+	43.1032	89.0344			35 - 50% Inhibition
NMNAT3	UniRef100_Q96T66	Nicotinamide mononucleotide adenylyltransferase 3 n=3 Tax=Homo sapiens RepID=NMNA3_HUMAN	DHLHQTGMYQVIQGIISPVNDTYGKK	misc.	36.4666	81.3455			No change
NUBP1	UniRef100_Q9Y5Y2	Nucleotide-binding protein 2 [Homo sapiens (Human)]	ILVLSGKGGVGK	AAA+	41.1922	62.9726			< -100% (> 2-fold increase)
ASS1	UniRef100_P00966	Argininosuccinate synthase [Homo sapiens (Human)]	QHGIPIPVTPKNPWSMDENLMHISYEAGILENPK	misc.	40.02	26.0268		Not colored	Variable or weak data not reaching significance despite >35% inhibition
PSMC4	UniRef100_P43686-2	Splice isoform 2 of P43686 [Homo sapiens (Human)]	GVLMYGPPGCGKTMLAK	AAA+	45.4821	14.8434
PDE12	UniRef100_Q6L8Q7	2',5'-phosphodiesterase 12 n=1 Tax=Homo sapiens RepID=PDE12_HUMAN	IKQHEGLATFYR	misc.	9.43895	96.2703
MTHFD1L	UniRef100_B7ZM99	MTHFD1L protein n=1 Tax=Homo sapiens RepID=B7ZM99_HUMAN	YVLVAGITPTPLGEGKSTVTIGLVQALTAHLNVNSFACLR	misc.	17.9378	93.401
LONP1	UniRef100_Q8N8K8	CDNA FLJ39307 fis, clone OCBBF2013208, highly similar to MITOCHONDRIAL LON PROTEASE [Homo sapiens (Human)]	ILCFYGPPGVGKTSIAR	AAA+	12.5716	87.4337
ABCC1 (ATP2)	UniRef100_Q9BV39	Hypothetical protein [Homo sapiens (Human)]	TGAGKSSLTLGLFR	AAA+	14.0812	86.9713
DUS1L	UniRef100_Q9BTJ3	DUS1L protein [Homo sapiens (Human)]	TKEQKGPLSGAASWEHIK	misc.	-3.70375	83.3946
BAT1	UniRef100_Q13838	Spliceosome RNA helicase BAT1 [Homo sapiens (Human)]	SGMGKTAVFVLATLQQLEPVTGQVSVLVMCHTR	helicase	32.1274	79.9913
ATG7	UniRef100_O95352-2	Splice isoform 2 of O95352 [Homo sapiens (Human)]	FLLLTFADLKK	misc.	19.8418	78.208
ME2	UniRef100_Q9BWL6	ME2 protein [Homo sapiens (Human)]	SIVDNWPENHVKAVVVTDGER	misc.	32.6385	74.573
COASY	UniRef100_Q13057	Bifunctional coenzyme A synthase (CoA synthase) (NBP) (POV-2) [Includes: Phosphopantetheine adenylyltransferase (EC 2.7.7.3) (Pantetheine-phosphate adenylyltransferase) (PPAT) (Dephospho-CoA pyrophosphorylase); Dephospho-CoA kinase (EC 2.7.1.24) (DPCK) (D	SKLLPELLQPYTER	misc.	-8.57327	74.1405
MVK	UniRef100_Q03426	Mevalonate kinase [Homo sapiens (Human)]	GLHSKLTGAGGGGCGITLLKPGLEQPEVEATK	small molecule kinase	-7.15193	73.4221
UBA6	UniRef100_A0AVT1	Ubiquitin-like modifier-activating enzyme 6 n=1 Tax=Homo sapiens RepID=UBA6_HUMAN	GMITVTDPDLIEKSNLNR	Ub-act E1	30.4785	69.6381
TTLL12	UniRef100_Q14166	Tubulin--tyrosine ligase-like protein 12 [Homo sapiens (Human)]	WGEDNHWICKPWNLAR	misc.	-12.7125	68.9793
CCT8	UniRef100_Q7Z759	CCT8 protein [Homo sapiens (Human)]	TSIMSKQYGNEVFLAK	HSP60	14.0841	68.1901
CMPK2	UniRef100_Q5EBM0-2	Isoform 2 of UMP-CMP kinase 2, mitochondrial n=1 Tax=Homo sapiens RepID=Q5EBM0-2	FQVVAIEGLDATGKTTVTQSVADSLK	small molecule kinase	21.5287	66.7111
DDX39	UniRef100_O00148	ATP-dependent RNA helicase DDX39 [Homo sapiens (Human)]	YQQFKDFQR	helicase	11.9246	66.251
RFC2	UniRef100_P35250	Activator 1 40 kDa subunit [Homo sapiens (Human)]	EGNVPNIIIAGPPGTGKTTSILCLAR	AAA+	4.11531	65.479
XRCC3	UniRef100_O43542	DNA-repair protein XRCC3 [Homo sapiens (Human)]	SSAGKTQLALQLCLAVQFPR	helicase	-8.58922	64.5064
KARS	UniRef100_Q15046	Lysyl-tRNA synthetase [Homo sapiens (Human)]	KEICNAYTELNDPMR	aaRS	33.6274	63.4487
TTLL12	UniRef100_Q14166	Tubulin--tyrosine ligase-like protein 12 [Homo sapiens (Human)]	LSQERPGVLLNQFPCENLLTVKDCLASIAR	misc.	-57.8026	59.9082
VWA8	UniRef100_A3KMH1	Uncharacterized protein KIAA0564 n=2 Tax=Homo sapiens RepID=K0564_HUMAN	LGHILVVDEADKAPTNVTCILKTLVENGEMILADGRR	misc.	20.0261	59.6131
AK1	UniRef100_P00568	Adenylate kinase isoenzyme 1 [Homo sapiens (Human)]	IIFVVGGPGSGKGTQCEK	small molecule kinase	9.24476	52.7464
ATAD1	UniRef100_Q8NBU5	ATPase family AAA domain-containing protein 1 [Homo sapiens (Human)]	HVDLLEVAQETDGFSGSDLKEMCR	AAA+	15.0629	51.0981
AK1	UniRef100_P00568	Adenylate kinase isoenzyme 1 [Homo sapiens (Human)]	TKIIFVVGGPGSGKGTQCEK	small molecule kinase	-0.251712	50.928
NTPCR	UniRef100_Q9BSD7	Probable UPF0334 kinase-like protein C1orf57 [Homo sapiens (Human)]	HVFLTGPPGVGKTTLIHK	AAA+	15.4606	49.1253
AK4	UniRef100_P27144	Adenylate kinase isoenzyme 4, mitochondrial n=2 Tax=Homo sapiens RepID=KAD4_HUMAN	AVILGPPGSGKGTVCQR	small molecule kinase	3.96248	47.4737
TK2	UniRef100_O00142	Thymidine kinase 2, mitochondrial n=2 Tax=Homo sapiens RepID=KITM_HUMAN	TTCLEFFSNATDVEVLTEPVSKWR	small molecule kinase	16.8174	43.2097
GATB (PET112L)	UniRef100_O75879	Probable glutamyl-tRNA(Gln) amidotransferase subunit B, mitochondrial precursor [Homo sapiens (Human)]	KHYFYADLPAGYQITQQR	misc.	-7.65084	41.4644
ACTR3	UniRef100_P61158	Actin-like protein 3 [Homo sapiens (Human)]	LPACVVDCGTGYTKLGYAGNTEPQFIIPSCIAIK	actin	-0.122727	39.7243
RUVBL2	UniRef100_Q9Y230	RuvB-like 2 n=1 Tax=Homo sapiens RepID=RUVB2_HUMAN	AVLIAGQPGTGKTAIAMGMAQALGPDTPFTAIAGSEIFSLEMSK	AAA+	29.0789	39.6448
MCCC1	UniRef100_Q96RQ3	Methylcrotonoyl-CoA carboxylase subunit alpha, mitochondrial n=1 Tax=Homo sapiens RepID=MCCA_HUMAN	HQKIIEEAPAPGIK	ATP-Grasp	-44.4508	37.7889
NVL (ATP1)	UniRef100_O15381-3	Splice isoform 3 of O15381 [Homo sapiens (Human)]	GVLLHGPPGCGKTLLAHAIAGELDLPILK	AAA+	-23.9939	37.6346
SARS	UniRef100_P49591	Seryl-tRNA synthetase, cytoplasmic n=2 Tax=Homo sapiens RepID=SYSC_HUMAN	KLDLEAWFPGSGAFR	aaRS	-8.04527	37.5485
PRKAG1	UniRef100_P54619	5'-AMP-activated protein kinase, gamma-1 subunit [Homo sapiens (Human)]	LPVIDPESGNTLYILTHKR	misc.	-7.91214	36.3483
EPRS	UniRef100_P07814	Bifunctional aminoacyl-tRNA synthetase n=1 Tax=Homo sapiens RepID=SYEP_HUMAN	WEFKHPQPFLR	aaRS	-12.9961	36.0272
RFK	UniRef100_Q969G6	Riboflavin kinase n=3 Tax=Catarrhini RepID=RIFK_HUMAN	GSKQLGIPTANFPEQVVDNLPADISTGIYYGWASVGSGDVHK	small molecule kinase	-10.0291	35.1199
PC	UniRef100_P11498	Pyruvate carboxylase, mitochondrial precursor [Homo sapiens (Human)]	HQKVVEIAPAAHLDPQLR	ATP-Grasp	-12.0527	33.5988
GARS	UniRef100_P41250	Glycyl-tRNA synthetase n=1 Tax=Homo sapiens RepID=SYG_HUMAN	TSGHVDKFADFMVK	aaRS	10.7332	33.3735
RFC5	UniRef100_P40937	Activator 1 36 kDa subunit [Homo sapiens (Human)]	FINEDRLPHLLLYGPPGTGKTSTILACAK	AAA+	-8.11867	32.7479
PSMC1	UniRef100_P62191	26S protease regulatory subunit 4 [Homo sapiens (Human)]	GVILYGPPGTGKTLLAK	AAA+	1.1338	32.2424
CLPB	UniRef100_Q9H078-2	Splice isoform 2 of Q9H078 [Homo sapiens (Human)]	RKENGWYDEEHPLVFLFLGSSGIGKTELAK	AAA+	1.50592	30.1444
SKIV2L	UniRef100_Q15477	Helicase SKI2W n=3 Tax=Homo sapiens RepID=SKIV2_HUMAN	HDSVFVAAHTSAGKTVVAEYAIALAQK	helicase	10.2515	28.876
CNP	UniRef100_P09543	2',3'-cyclic-nucleotide 3'-phosphodiesterase [Homo sapiens (Human)]	AIFTGYYGKGKPVPTQGSR	misc.	0.00949134	28.7706
GART (GARS)	UniRef100_P22102	Trifunctional purine biosynthetic protein adenosine-3 [Includes: Phosphoribosylamine--glycine ligase (EC 6.3.4.13) (GARS) (Glycinamide ribonucleotide synthetase) (Phosphoribosylglycinamide synthetase); Phosphoribosylformylglycinamidine cyclo-ligase (EC 6.	ASGLAAGKGVIVAK	ATP-Grasp	8.92399	28.5466
ACACA	UniRef100_Q13085-2	Isoform 2 of Acetyl-CoA carboxylase 1 n=1 Tax=Homo sapiens RepID=Q13085-2	KVNNADDFPNLFR	ATP-Grasp	-5.10891	28.0824
TCP1 (CCT1)	UniRef100_P17987	T-complex protein 1 subunit alpha [Homo sapiens (Human)]	VLCELADLQDKEVGDGTTSVVIIAAELLK	HSP60	-0.381637	25.8752
DYNC1H1 (ATP4)	UniRef100_Q14204	Dynein heavy chain, cytosolic [Homo sapiens (Human)]	QPQGHLLLIGVSGAGKTTLSR	AAA+	11.3297	25.7325
MCM6	UniRef100_Q14566	DNA replication licensing factor MCM6 [Homo sapiens (Human)]	GDINVCIVGDPSTAKSQFLK	AAA+	-1.98904	23.1872
GATB (PET112L)	UniRef100_O75879	Probable glutamyl-tRNA(Gln) amidotransferase subunit B, mitochondrial precursor [Homo sapiens (Human)]	IKQIQLEQDSGK	misc.	-5.88476	22.1632
NOP2	UniRef100_P46087	Putative ribosomal RNA methyltransferase NOP2 n=1 Tax=Homo sapiens RepID=NOP2_HUMAN	VLLDAPCSGTGVISKDPAVK	misc.	6.54173	17.4012
GART (GARS)	UniRef100_P22102	Trifunctional purine biosynthetic protein adenosine-3 [Includes: Phosphoribosylamine--glycine ligase (EC 6.3.4.13) (GARS) (Glycinamide ribonucleotide synthetase) (Phosphoribosylglycinamide synthetase); Phosphoribosylformylglycinamidine cyclo-ligase (EC 6.	SAGVQCFGPTAEAAQLESSKR	ATP-Grasp	11.8957	16.1947
NAGK	UniRef100_Q9UJ70	N-acetyl-D-glucosamine kinase n=1 Tax=Homo sapiens RepID=NAGK_HUMAN	KIAEGAQQGDPLSR	small molecule kinase	1.5284	16.0073
SNRNP200	UniRef100_O75643	U5 small nuclear ribonucleoprotein 200 kDa helicase [Homo sapiens (Human)]	LATYGITVAELTGDHQLCKEEISATQIIVCTPEKWDIITR	helicase	5.67332	14.0414
RUVBL1	UniRef100_Q9Y265	RuvB-like 1 [Homo sapiens (Human)]	AVLLAGPPGTGKTALALAIAQELGSK	AAA+	10.6324	13.3364
MCM6	UniRef100_Q14566	DNA replication licensing factor MCM6 [Homo sapiens (Human)]	SQFLKHVEEFSPR	AAA+	-1.24653	12.6576
ACTB,ACTG (POTEE,POTEF)	UniRef100_P63261	Actin, cytoplasmic 2 [Homo sapiens (Human)]	DNGSGMCKAGFAGDDAPR	actin	25.8081	11.9981
PSMD9	UniRef100_O00233	26S proteasome non-ATPase regulatory subunit 9 n=1 Tax=Homo sapiens RepID=PSMD9_HUMAN	HNIICLQNDHKAVMK	misc.	25.6495	11.5848
UPF1	UniRef100_Q92900-2	Splice isoform 2 of Q92900 [Homo sapiens (Human)]	TVLQRPLSLIQGPPGTGKTVTSATIVYHLAR	helicase	0.244337	11.3806
ATIC	UniRef100_P31939	Bifunctional purine biosynthesis protein PURH [Includes: Phosphoribosylaminoimidazolecarboxamide formyltransferase (EC 2.1.2.3) (AICAR transformylase); IMP cyclohydrolase (EC 3.5.4.10) (Inosinicase) (IMP synthetase) (ATIC)] [Homo sapiens (Human)]	KKNGNYCVLQMDQSYKPDENEVR	misc.	11.4956	11.3743
NME3	UniRef100_Q13232	Nucleoside diphosphate kinase 3 [Homo sapiens (Human)]	GDFCIEVGKNLIHGSDSVESAR	small molecule kinase	1.24121	10.527
PPAT	UniRef100_Q06203	Amidophosphoribosyltransferase precursor [Homo sapiens (Human)]	KFGVLSDNFK	misc.	8.1789	10.5157
RBKS	UniRef100_Q9H477	Ribokinase [Homo sapiens (Human)]	FFIGFGGKGANQCVQAAR	small molecule kinase	2.30553	10.2286
AK2	UniRef100_P54819	Adenylate kinase 2, mitochondrial n=2 Tax=Hominidae RepID=KAD2_HUMAN	AVLLGPPGAGKGTQAPR	small molecule kinase	16.1183	9.61169
VPS4A, VPS4B	UniRef100_O75351	Vacuolar sorting protein 4b [Homo sapiens (Human)]	GILLFGPPGTGKSYLAK	AAA+	8.57457	9.29176
ALDH18A1	UniRef100_P54886-2	Isoform Short of Delta-1-pyrroline-5-carboxylate synthase n=1 Tax=Homo sapiens RepID=P54886-2	LIDIFYPGDQQSVTFGTKSR	small molecule kinase	-11.8727	8.90708
NUDT1	UniRef100_Q7Z7N6	NUDT1 protein n=4 Tax=Homo sapiens RepID=Q7Z7N6_HUMAN	LYTLVLVLQPQRVLLGMKK	nudix	12.1879	7.64509
PKM2	UniRef100_P14618	Pyruvate kinase isozymes M1/M2 n=3 Tax=Homininae RepID=KPYM_HUMAN	AEGSDVANAVLDGADCIMLSGETAKGDYPLEAVR	small molecule kinase	21.57	7.62629
OLA1	UniRef100_Q9NTK5-3	Splice isoform 3 of Q9NTK5 [Homo sapiens (Human)]	IGIVGLPNVGKSTFFNVLTNSQASAENFPFCTIDPNESR	misc.	0.853373	7.22576
HSPA8	UniRef100_P11142-2	B6-derived CD11 +ve dendritic cells cDNA, RIKEN full-length enriched library, clone:F730215J21 product:heat shock protein 8, full insert sequence [Mus musculus (Mouse)]	LIGDAAKNQVAMNPTNTVFDAKR	HSP70	28.8095	7.15768
NUDT2	UniRef100_P50583	Bis(5'-nucleosyl)-tetraphosphatase [asymmetrical] n=1 Tax=Homo sapiens RepID=AP4A_HUMAN	NKPKTVIYWLAEVKDYDVEIR	nudix	8.82604	7.06531
DYNC1H1 (ATP1)	UniRef100_Q14204	Dynein heavy chain, cytosolic [Homo sapiens (Human)]	LGGSPFGPAGTGKTESVK	AAA+	5.17429	6.55998
GSS	UniRef100_P48637	Glutathione synthetase [Homo sapiens (Human)]	CPDIATQLAGTKK	ATP-Grasp	-6.54394	6.39525
UBA3	UniRef100_Q8TBC4	NEDD8-activating enzyme E1 catalytic subunit [Homo sapiens (Human)]	DIGRPKAEVAAEFLNDRVPNCNVVPHFNK	Ub-act E1	4.62881	6.30324
PSMC3	UniRef100_P17980	26S protease regulatory subunit 6A [Homo sapiens (Human)]	GVLMYGPPGTGKTLLAR	AAA+	32.0981	5.86833
CCT3	UniRef100_Q5SZX6	Chaperonin containing TCP1, subunit 3 [Homo sapiens (Human)]	ISIPVDISDSDMMLNIINSSITTKAISR	HSP60	30.1962	5.83304
UPF1	UniRef100_Q92900-2	Splice isoform 2 of Q92900 [Homo sapiens (Human)]	QGNGPVLVCAPSNIAVDQLTEKIHQTGLK	helicase	-11.1853	4.77365
AFG3L2	UniRef100_Q8TA92	Similar to AFG3 ATPase family gene 3-like 2 [Homo sapiens (Human)]	GAILTGPPGTGKTLLAK	AAA+	9.2526	4.42534
DCTPP1	UniRef100_Q9H773	Hypothetical protein FLJ21190 [Homo sapiens (Human)]	KYTELPHGAISEDQAVGPADIPCDSTGQTST	misc.	-4.74478	4.14063
VCP (ATP1)	UniRef100_Q9HAP1	Valosin-containing protein [Homo sapiens (Human)]	GILLYGPPGTGKTLIAR	AAA+	-7.38548	4.00942
GSS	UniRef100_P48637	Glutathione synthetase [Homo sapiens (Human)]	TKAIEHADGGVAAGVAVLDNPYPV	ATP-Grasp	9.39325	3.96678
FDPS	UniRef100_E9PCI9	Uncharacterized protein n=2 Tax=Homo sapiens RepID=E9PCI9_HUMAN	IGTDIQDNKCSWLVVQCLQR	misc.	-2.5769	3.16795
ABCC4 (ATP2)	UniRef100_O15439	Multidrug resistance-associated protein 4 n=1 Tax=Homo sapiens RepID=MRP4_HUMAN	TGAGKSSLISALFR	AAA+	3.53725	3.09556
PSMC6	UniRef100_P62333	26S protease regulatory subunit S10B [Homo sapiens]	GCLLYGPPGTGKTLLAR	AAA+	4.78793	3.01833
CCT2	UniRef100_P78371	T-complex protein 1 subunit beta n=3 Tax=Catarrhini RepID=TCPB_HUMAN	GMDKILLSSGR	HSP60	8.35174	2.41673
HSPA8	UniRef100_P11142-2	B6-derived CD11 +ve dendritic cells cDNA, RIKEN full-length enriched library, clone:F730215J21 product:heat shock protein 8, full insert sequence [Mus musculus (Mouse)]	LIGDAAKNQVAMNPTNTVFDAK	HSP70	28.724	1.87618
HPRT1	UniRef100_P00492	Hypoxanthine-guanine phosphoribosyltransferase n=2 Tax=Catarrhini RepID=HPRT_HUMAN	LKSYCNDQSTGDIK	misc.	-8.2503	1.83813
VCP	UniRef100_Q9HAP1	Valosin-containing protein [Homo sapiens (Human)]	IVSQLLTLMDGLKQR	AAA+	10.2609	1.65054
PSMC5	UniRef100_P62195	26S protease regulatory subunit 8 [Homo sapiens (Human)]	GVLLYGPPGTGKTLLAR	AAA+	3.39183	1.45677
ABCC4 (ATP1)	UniRef100_O15439	Multidrug resistance-associated protein 4 n=1 Tax=Homo sapiens RepID=MRP4_HUMAN	ASETPTLQGLSFTVRPGELLAVVGPVGAGKSSLLSAVLGELAPSHGLVSVHGR	AAA+	-3.88324	1.32093
ACTR2	UniRef100_P61160	Actin-like protein 2 [Homo sapiens (Human)]	KHMVFLGGAVLADIMK	actin	23.1884	1.08063
PFAS	UniRef100_O15067	Phosphoribosylformylglycinamidine synthase n=1 Tax=Homo sapiens RepID=PUR4_HUMAN	HWFFKGQLHVDGQK	misc.	1.28497	0.747898
NRK1	UniRef100_Q9NWW6-2	Splice isoform 2 of Q9NWW6 [Homo sapiens (Human)]	TFIIGISGVTNSGKTTLAK	small molecule kinase	2.88937	0.643981
PMVK	UniRef100_Q15126	Phosphomevalonate kinase n=2 Tax=Homo sapiens RepID=PMVK_HUMAN	SGKDFVTEALQSR	small molecule kinase	1.2548	0.567167
ALDH16A1	UniRef100_Q8IZ83	Aldehyde dehydrogenase family 16 member A1 n=1 Tax=Homo sapiens RepID=A16A1_HUMAN	DSSGNLHGYVAEGGAKDIR	misc.	6.04036	0.517391
PAICS	UniRef100_P22234	Phosphoribosylaminoimidazole carboxylase n=2 Tax=Homo sapiens RepID=PUR6_HUMAN	TKEVYELLDSPGK	misc.	-4.16091	0.396172
ASNA1	UniRef100_O43681	Arsenical pump-driving ATPase [Homo sapiens (Human)]	HKIQAKYLDQMEDLYEDFHIVK	misc.	14.0343	-0.530468
NSF (ATP1)	UniRef100_P46459	Vesicle-fusing ATPase n=1 Tax=Homo sapiens RepID=NSF_HUMAN	GILLYGPPGCGKTLLAR	AAA+	5.39126	-0.609744
HSPA1A,HSPA1B	UniRef100_P08107	Heat shock 70 kDa protein 1 [Homo sapiens (Human)]	LIGDAAKNQVALNPQNTVFDAKR	HSP70	-6.38917	-1.90689
PFKFB2	UniRef100_O60825	6-phosphofructo-2-kinase/fructose-2,6-biphosphatase 2 (6PF-2-K/Fru- 2,6-P2ASE heart-type isozyme) (PFK-2/FBPase-2) [Includes: 6- phosphofructo-2-kinase (EC 2.7.1.105); Fructose-2,6-bisphosphatase (EC 3.1.3.46)] [Homo sapiens (Human)]	VFFVESVCDDPDVIAANILEVKVSSPDYPER	small molecule kinase	6.73471	-2.42176
ACLY	UniRef100_P53396	ATP-citrate synthase n=2 Tax=Homo sapiens RepID=ACLY_HUMAN	GKLGLVGVNLTLDGVK	ATP-Grasp	-3.86059	-2.59959
ACLY	UniRef100_P53396	ATP-citrate synthase n=2 Tax=Homo sapiens RepID=ACLY_HUMAN	LLQDHPWLLSQNLVVKPDQLIKR	ATP-Grasp	-8.91653	-2.80138
CCT5	UniRef100_P48643	T-complex protein 1 subunit epsilon [Homo sapiens (Human)]	ISDSVLVDIKDTEPLIQTAKTTLGSK	HSP60	-4.17292	-3.23961
PRPS2,PRPS1L1	UniRef100_P21108	Ribose-phosphate pyrophosphokinase 3 n=1 Tax=Homo sapiens RepID=PRPS3_HUMAN	NCIIVSPDAGGAKR	small molecule kinase	11.5656	-3.24013
ATP5B	UniRef100_P06576	ATP synthase beta chain, mitochondrial precursor [Homo sapiens (Human)]	IGLFGGAGVGKTVLIMELINNVAK	misc.	16.0642	-3.93315
UBA5	UniRef100_Q9GZZ9	Ubiquitin-activating enzyme E1 domain-containing protein 1 [Homo sapiens (Human)]	LFFQPHQAGLSKVQAAEHTLR	Ub-act E1	-0.105435	-4.12449
HSPA5 (GRP78)	UniRef100_P11021	78 kDa glucose-regulated protein precursor (GRP 78) (Immunoglobulin heavy chain-binding protein) (BiP) (Endoplasmic reticulum lumenal Ca(2+)-binding protein grp78) [Homo sapiens (Human)]	LIGDAAKNQLTSNPENTVFDAK	HSP70	-7.81678	-4.77382
YME1L1	UniRef100_Q96TA2	ATP-dependent metalloprotease YME1L1 [Homo sapiens (Human)]	GILLVGPPGTGKTLLAR	AAA+	9.586	-5.82067
ABCC3 (ATP1)	UniRef100_O15438	Canalicular multispecific organic anion transporter 2 [Homo sapiens (Human)]	GALVAVVGPVGCGKSSLVSALLGEMEK	AAA+	7.10788	-5.82496
APRT	UniRef100_P07741	Adenine phosphoribosyltransferase n=1 Tax=Homo sapiens RepID=APT_HUMAN	GKLPGPTLWASYSLEYGK	misc.	-3.9889	-5.96331
PPCS (COAB)	UniRef100_Q9HAB8	Phosphopantothenate--cysteine ligase [Homo sapiens (Human)]	AFIISFKLETDPAIVINR	misc.	-11.8619	-6.60755
NUDT1	UniRef100_Q7Z7N6	NUDT1 protein n=4 Tax=Homo sapiens RepID=Q7Z7N6_HUMAN	WNGFGGKVQEGETIEDGAR	nudix	6.31706	-6.61213
PCCA	UniRef100_P05165	Propionyl-CoA carboxylase alpha chain, mitochondrial precursor [Homo sapiens (Human)]	EIGYPVMIKASAGGGGK	ATP-Grasp	28.3356	-6.79527
HSPA1A,HSPA1B	UniRef100_P08107	Heat shock 70 kDa protein 1 [Homo sapiens (Human)]	LIGDAAKNQVALNPQNTVFDAK	HSP70	-7.16577	-6.80447
TOR1B	UniRef100_Q96LG7	Torsin family 1, member B [Homo sapiens (Human)]	KPLTLSLHGWAGTGKNFVSQIVAENLHPK	AAA+	-29.6402	-7.12246
NSF	UniRef100_Q9H3V6	N-ethylmaleimide-sensitive factor-like protein [Homo sapiens (Human)]	VWIGIKK	AAA+	0.159079	-7.63091
HDDC3	UniRef100_Q8N4P3	HD domain-containing protein 3 n=1 Tax=Homo sapiens RepID=HDDC3_HUMAN	RKDPEGTPYINHPIGVAR	misc.	-12.581	-7.80909
SLC25A24	UniRef100_Q6NUK1	Calcium-binding mitochondrial carrier protein SCaMC-1 n=2 Tax=Homo sapiens RepID=SCMC1_HUMAN	LAVGKTGQYSGIYDCAK	misc.	-16.0594	-7.92216
CCT4	UniRef100_P50991	T-complex protein 1 subunit delta n=1 Tax=Homo sapiens RepID=TCPD_HUMAN	DALSDLALHFLNKMK	HSP60	16.6077	-8.08152
PCCA	UniRef100_P05165	Propionyl-CoA carboxylase alpha chain, mitochondrial precursor [Homo sapiens (Human)]	NQKVVEEAPSIFLDAETRR	ATP-Grasp	-0.493997	-8.22399
CCT7	UniRef100_Q99832	T-complex protein 1 subunit eta [Homo sapiens (Human)]	GKATISNDGATILK	HSP60	3.93605	-8.23251
MCCC1	UniRef100_Q96RQ3	Methylcrotonoyl-CoA carboxylase subunit alpha, mitochondrial n=1 Tax=Homo sapiens RepID=MCCA_HUMAN	IGYPVMIKAVR	ATP-Grasp	18.5972	-8.35812
TRAP1 (HSP75)	UniRef100_Q9BV61	TRAP1 protein [Homo sapiens (Human)]	VLIQTKATDILPK	HSP90	5.77473	-8.41415
NDUFA10	UniRef100_Q8WXC9	NADH dehydrogenase ubiquinone 1 alpha subcomplex [Homo sapiens (Human)]	VITVDGNICTGKGK	misc.	-20.9845	-8.48491
UBA1	UniRef100_P22314	Ubiquitin-activating enzyme E1 [Homo sapiens (Human)]	GNVQVVIPFLTESYSSSQDPPEKSIPICTLK	Ub-act E1	-3.27008	-9.47416
HSP60 (GroEL)	UniRef100_P10809	60 kDa heat shock protein, mitochondrial precursor [Homo sapiens (Human)]	TVIIEQSWGSPKVTK	HSP60	0.423201	-9.94302
TRAP1 (HSP75)	UniRef100_Q9BV61	TRAP1 protein [Homo sapiens (Human)]	SGSKAFLDALQNQAEASSK	HSP90	4.5263	-9.95609
XRCC6	UniRef100_P12956	ATP-dependent DNA helicase 2 subunit 1 n=1 Tax=Homo sapiens RepID=KU70_HUMAN	IQVTPPGFQLVFLPFADDKR	helicase	-12.6051	-9.99512
VCP (ATP2)	UniRef100_Q9HAP0	Valosin-containing protein [Homo sapiens (Human)]	GVLFYGPPGCGKTLLAK	AAA+	4.10192	-10.0291
HSPA5 (GRP78)	UniRef100_P11021	78 kDa glucose-regulated protein precursor (GRP 78) (Immunoglobulin heavy chain-binding protein) (BiP) (Endoplasmic reticulum lumenal Ca(2+)-binding protein grp78) [Homo sapiens (Human)]	LIGDAAKNQLTSNPENTVFDAKR	HSP70	-7.05162	-10.1024
ACTR3	UniRef100_P61158	Actin-like protein 3 [Homo sapiens (Human)]	DREVGIPPEQSLETAKAVK	actin	-9.88369	-10.2513
PRPS1	UniRef100_P60891	Ribose-phosphate pyrophosphokinase 1 n=5 Tax=Eutheria RepID=PRPS1_HUMAN	NCTIVSPDAGGAKR	small molecule kinase	-1.71029	-10.2661
PAICS	UniRef100_P22234	Phosphoribosylaminoimidazole carboxylase n=2 Tax=Homo sapiens RepID=PUR6_HUMAN	VELFFKDDANNDPQWSEEQLIAAK	misc.	4.48463	-10.9327
VCP (ATP2)	UniRef100_Q9HAP0	Valosin-containing protein [Homo sapiens (Human)]	TLLAKAIANECQANFISIK	AAA+	-9.506	-11.3514
NUDT2	UniRef100_P50583	Bis(5'-nucleosyl)-tetraphosphatase [asymmetrical] n=1 Tax=Homo sapiens RepID=AP4A_HUMAN	VDNNAIEFLLLQASDGIHHWTPPKGHVEPGEDDLETALR	nudix	-7.12817	-11.5671
ME2	UniRef100_Q9BWL6	ME2 protein [Homo sapiens (Human)]	AKIDSYQEPFTHSAPESIPDTFEDAVNILKPSTIIGVAGAGR	misc.	-10.716	-11.8693
PPAT	UniRef100_Q06203	Amidophosphoribosyltransferase precursor [Homo sapiens (Human)]	CGLPYVEVLCKNR	misc.	1.93062	-12.8795
IMPDH2	UniRef100_P12268	Inosine-5'-monophosphate dehydrogenase 2 [Homo sapiens (Human)]	GMGSLDAMDKHLSSQNR	misc.	13.7357	-12.9477
RFC4	UniRef100_P35249	Activator 1 37 kDa subunit [Homo sapiens (Human)]	SLEGADLPNLLFYGPPGTGKTSTILAAAR	AAA+	2.1945	-13.0529
PSMC2	UniRef100_P35998	26S protease regulatory subunit 7 n=5 Tax=Eutheria RepID=PRS7_HUMAN	GVLLFGPPGTGKTLCAR	AAA+	1.49954	-13.4021
DERA	UniRef100_Q9Y315	Putative deoxyribose-phosphate aldolase [Homo sapiens]	TVKKEWQAAWLLK	misc.	-15.229	-13.6761
TTL	UniRef100_Q8NG68	Tubulin--tyrosine ligase [Homo sapiens (Human)]	SSAGAKGEGILISSEASELLDFIDNQGQVHVIQK	misc.	0.794243	-14.1585
HSP90AB	UniRef100_P08238	Heat shock protein HSP 90-beta n=2 Tax=Homo sapiens RepID=HS90B_HUMAN	RAPFDLFENKKK	HSP90	-22.0734	-15.8095
GMPS	UniRef100_P49915	GMP synthase [glutamine-hydrolyzing] [Homo sapiens (Human)]	AELIKTHHNDTELIR	misc.	-12.3868	-16.4748
TRA1 (GRP94)	UniRef100_P14625	Endoplasmin precursor [Homo sapiens (Human)]	NLGTIAKSGTSEFLNK	HSP90	-6.74557	-16.584
ASNA1	UniRef100_O43681	Arsenical pump-driving ATPase [Homo sapiens (Human)]	WIFVGGKGGVGK	misc.	7.37501	-16.7092
TRA1 (GRP94)	UniRef100_P14625	Endoplasmin precursor [Homo sapiens (Human)]	GLFDEYGSKK	HSP90	-8.11026	-17.0403
HDDC3	UniRef100_Q8N4P3	HD domain-containing protein 3 n=1 Tax=Homo sapiens RepID=HDDC3_HUMAN	LVEEVTDDKTLPKLER	misc.	-10.0324	-17.6416
TOR1A	UniRef100_O14656-2	Isoform 2 of Torsin-1A n=1 Tax=Homo sapiens RepID=O14656-2	KPLTLSLHGWTGTGKNFVSK	AAA+	-16.8074	-19.6303
NME1,NME2	UniRef100_Q9QWQ4	Nucleoside diphosphate kinase alpha isoform (Fragment) n=2 Tax=Euarchontoglires RepID=Q9QWQ4_RAT	TFIAIKPDGVQR	small molecule kinase	-3.89905	-21.2488
ACTR2	UniRef100_P61160	Actin-like protein 2 [Homo sapiens (Human)]	VVVCDNGTGFVKCGYAGSNFPEHIFPALVGRPIIR	actin	-23.3748	-21.9632
ABCB10	UniRef100_Q9NRK6	ATP-binding cassette sub-family B member 10, mitochondrial n=1 Tax=Homo sapiens RepID=ABCBA_HUMAN	NVHFAYPARPEVPIFQDFSLSIPSGSVTALVGPSGSGKSTVLSLLLR	AAA+	19.6245	-23.224
HSP90AA,HSP90AB	UniRef100_Q86SX1	Full-length cDNA 5-PRIME end of clone CS0DN005YI08 of Adult brain of Homo sapiens [Homo sapiens (Human)]	ADLINNLGTIAKSGTK	HSP90	-6.42217	-23.7113
HSPA9 (GRP75)	UniRef100_Q8N1C8	Heat shock 70kD protein 9B [Homo sapiens (Human)]	LVGMPAKR	HSP70	30.5134	-24.1836
PGK1	UniRef100_P00558	Phosphoglycerate kinase 1 n=3 Tax=Homininae RepID=PGK1_HUMAN	ALESPERPFLAILGGAKVADK	small molecule kinase	-21.5837	-25.6486
PPCS (COAB)	UniRef100_Q9HAB8	Phosphopantothenate--cysteine ligase [Homo sapiens (Human)]	MVPKLLSPLVK	misc.	22.5584	-27.8638
PRKAG2	UniRef100_Q9UGJ0	5'-AMP-activated protein kinase, gamma-2 subunit [Homo sapiens (Human)]	ISALPVVDESGKVVDIYSKFDVINLAAEK	misc.	-0.586816	-33.0381
SMC3	UniRef100_Q9UQE7	Structural maintenance of chromosomes protein 3 n=4 Tax=Eutheria RepID=SMC3_HUMAN	NGSGKSNFFYAIQFVLSDEFSHLRPEQR	AAA+	-8.07678	-35.8051
TOR2A,TOR2X	UniRef100_Q5JU69-2	Isoform 2 of Torsin-2A n=1 Tax=Homo sapiens RepID=Q5JU69-2	AFVRDPAPTKPLVLSLHGWTGTGKSYVSSLLAHYLFQGGLR	AAA+	-3.54551	-39.5581
TRMU	UniRef100_O75648	tRNA (5-methylaminomethyl-2-thiouridylate)-methyltransferase [Homo sapiens (Human)]	TPNPDIVCNKHIK	misc.	-70.0164	-52.6463
UBA2	UniRef100_Q9UBT2	Ubiquitin-like 1-activating enzyme E1B [Homo sapiens (Human)]	VHLAEKGDGAELIWDKDDPSAMDFVTSAANLR	Ub-act E1	-6.86046	-66.6303
AHCY	UniRef100_P23526	Adenosylhomocysteinase n=2 Tax=Homo sapiens RepID=SAHH_HUMAN	SKFDNLYGCR	misc.	10.5501	-66.8519
UBA2	UniRef100_Q9UBT2	Ubiquitin-like 1-activating enzyme E1B [Homo sapiens (Human)]	GDGAELIWDKDDPSAMDFVTSAANLR	Ub-act E1	-3.30143	-74.3421
MTHFD1	UniRef100_P11586	Formyltetrahydrofolate synthetase n=1 Tax=Homo sapiens RepID=C1TC_HUMAN	YVVVTGITPTPLGEGKSTTTIGLVQALGAHLYQNVFACVR	misc.	6.32263	-87.7933
MCM4	UniRef100_P33991	DNA replication licensing factor MCM4 [Homo sapiens (Human)]	SLFSDKQMIK	AAA+	28.2879	-98.4524
PRKAG1, PRKAG2	UniRef100_P54619	5'-AMP-activated protein kinase, gamma-1 subunit [Homo sapiens (Human)]	VVDIYSKFDVINLAAEK	misc.	2.72991	-180.697
PRKAG1	UniRef100_P54619	5'-AMP-activated protein kinase, gamma-1 subunit [Homo sapiens (Human)]	GRVVDIYSKFDVINLAAEK	misc.	-16.0417	-220.741
LIG1	UniRef100_P18858	DNA ligase 1 [Homo sapiens (Human)]	VREDKQPEQATTSAQVACLYR	misc.	-15.3307	-585.763
AARS	UniRef100_P49588	Alanyl-tRNA synthetase, cytoplasmic n=1 Tax=Homo sapiens RepID=SYAC_HUMAN	AGGKHNDLDDVGKDVYHHTFFEMLGSWSFGDYFK	aaRS	53.7113	12.9028
SMC1A	UniRef100_Q14683	Structural maintenance of chromosome 1-like 1 protein [Homo sapiens (Human)]	FTAIIGPNGSGKSNLMDAISFVLGEK	AAA+	41.7919	19.9062
ACTA2,ACTC1,ACTB,ACTG1,ACTG2,ACTBL2	UniRef100_P63267	Actin, gamma-enteric smooth muscle [Homo sapiens (Human)]	KYSVWIGGSILASLSTFQQMWISK	actin	41.3374	-10.8564
XRCC5	UniRef100_P13010	ATP-dependent DNA helicase 2 subunit 2 n=3 Tax=Homo sapiens RepID=KU86_HUMAN	FFMGNQVLKVFAAR	helicase	40.0802	-1.75689
NARS	UniRef100_O43776	Asparaginyl-tRNA synthetase, cytoplasmic [Homo sapiens (Human)]	FPVEIKSFYMQR	aaRS	34.5671	45.3925

## Sheet: Sheet2
# Expression Atlas
# Query: Genes matching: 'ASNS (symbol) OR AK1 (symbol) OR ATAD1 (symbol) OR VWA8 (symbol) OR TTLL12 (symbol) OR KARS (symbol) OR XRCC3 (symbol) OR RFC2 (symbol) OR DDX39 (synonym) OR CMPK2 (symbol) OR CCT8 (symbol) OR UBA6 (symbol) OR MVK (symbol) OR COASY (symbol) OR ME2 (symbol) OR ATG7 (symbol) OR BAT1 (symbol) OR DUS1L (symbol) OR ABCC1 (symbol) OR LONP1 (symbol) OR MTHFD1L (symbol) OR PDE12…
# Selected columns: 1/622
# Timestamp: Tue, 16-Apr-2019 01:00:11
Gene ID	Gene Name	HCT 116, colon, colon carcinoma
ENSG00000013275	ABCC1	99		ABCC1 (ATP2)
ENSG00000033050	ABCD3	55		ABCD3
ENSG00000033178	ABCF2	218		ABCF2 (ATP2)
ENSG00000049541	AK1	12		AK1
ENSG00000065427	ASNS	67		ASNS
ENSG00000068120	ASS1	43		ASS1
ENSG00000070669	ATAD1	64		ATAD1
ENSG00000082212	ATG7	11		ATG7
ENSG00000100304	CCT8	676		BAT1
ENSG00000102763	CMPK1	108		CCT8
ENSG00000103222	COASY	127		CMPK1
ENSG00000103274	DDX39A	184		CMPK2
ENSG00000106992	DUS1L	103		COASY
ENSG00000110921	KARS	277		DDX39
ENSG00000117528	LONP1	232		DUS1L
ENSG00000120254	ME2	35		KARS
ENSG00000123136	MTHFD1L	118		LONP1
ENSG00000126215	MVK	12		ME2
ENSG00000130707	NADSYN1	8		MTHFD1L
ENSG00000138138	NMNAT3	4		MVK
ENSG00000156261	NUBP1	47		NMNAT3
ENSG00000162368	PDE12	41		NUBP1
ENSG00000163864	PSMC4	288		PDE12
ENSG00000169718	RFC2	153		PSMC4
ENSG00000172890	TTLL12	244		RFC2
ENSG00000174840	UBA6	37		TTLL12
ENSG00000196365	VWA8	23		TTLL12
ENSG00000197548	XRCC3	14		UBA6
				VWA8
				XRCC3

## Sheet: Sheet3
# Expression Atlas					# Expression Atlas				# Expression Atlas				# Expression Atlas										# Expression Atlas in TPM				# Expression Atlas
# Query: Genes matching: 'ASNS (symbol) OR AK1 (symbol) OR ATAD1 (symbol) OR VWA8 (symbol) OR TTLL12 (symbol) OR KARS (symbol) OR XRCC3 (symbol) OR RFC2 (symbol) OR DDX39 (synonym) OR CMPK2 (symbol) OR CCT8 (symbol) OR UBA6 (symbol) OR MVK (symbol) OR COASY (symbol) OR ME2 (symbol) OR ATG7 (symbol) OR BAT1 (symbol) OR DUS1L (symbol) OR ABCC1 (symbol) OR LONP1 (symbol) OR MTHFD1L (symbol) OR PDE12…					# Query: Genes matching: 'ASNS (symbol) OR AK1 (symbol) OR ATAD1 (symbol) OR VWA8 (symbol) OR TTLL12 (symbol) OR KARS (symbol) OR XRCC3 (symbol) OR RFC2 (symbol) OR CMPK2 (symbol) OR CCT8 (symbol) OR UBA6 (symbol) OR MVK (symbol) OR COASY (symbol) OR ME2 (symbol) OR ATG7 (symbol) OR BAT1 (symbol) OR DUS1L (symbol) OR ABCC1 (symbol) OR LONP1 (symbol) OR MTHFD1L (symbol) OR PDE12 (symbol) OR PSMC4 …				# Query: Genes matching: 'ASNS (symbol) OR AK1 (symbol) OR ATAD1 (symbol) OR VWA8 (symbol) OR TTLL12 (symbol) OR KARS (symbol) OR XRCC3 (symbol) OR RFC2 (symbol) OR CMPK2 (symbol) OR CCT8 (symbol) OR UBA6 (symbol) OR MVK (symbol) OR COASY (symbol) OR ME2 (symbol) OR ATG7 (symbol) OR BAT1 (symbol) OR DUS1L (symbol) OR ABCC1 (symbol) OR LONP1 (symbol) OR MTHFD1L (symbol) OR PDE12 (symbol) OR PSMC4 …				# Query: Genes matching: 'ASNS (symbol) OR AK1 (symbol) OR ATAD1 (symbol) OR VWA8 (symbol) OR TTLL12 (symbol) OR KARS (symbol) OR XRCC3 (symbol) OR RFC2 (symbol) OR DDX39 (synonym) OR CMPK2 (symbol) OR CCT8 (symbol) OR UBA6 (symbol) OR MVK (symbol) OR COASY (symbol) OR ME2 (symbol) OR ATG7 (symbol) OR BAT1 (symbol) OR DUS1L (symbol) OR ABCC1 (symbol) OR LONP1 (symbol) OR MTHFD1L (symbol) OR PDE12…										# Query: Genes matching: 'ATAD1 (symbol) OR AK1 (symbol) OR VWA8 (symbol) OR KARS (symbol) OR XRCC3 (symbol) OR RFC2 (symbol) OR DDX39A (symbol) OR CMPK2 (symbol) OR CCT8 (symbol) OR TTLL12 (symbol) OR UBA6 (symbol) OR MVK (symbol) OR COASY (symbol) OR ME2 (symbol) OR ATG7 (symbol) OR DDX39B (symbol) OR DUS1L (symbol) OR ABCC1 (symbol) OR LONP1 (symbol) OR MTHFD1L (symbol) OR PDE12 (symbol) OR PS…				# Query: Genes matching: 'ATAD1 (symbol) OR AK1 (symbol) OR VWA8 (symbol) OR KARS (symbol) OR XRCC3 (symbol) OR RFC2 (symbol) OR DDX39A (symbol) OR CMPK2 (symbol) OR CCT8 (symbol) OR TTLL12 (symbol) OR UBA6 (symbol) OR MVK (symbol) OR COASY (symbol) OR ME2 (symbol) OR ATG7 (symbol) OR DDX39B (symbol) OR DUS1L (symbol) OR ABCC1 (symbol) OR LONP1 (symbol) OR MTHFD1L (symbol) OR PDE12 (symbol) OR PS…
# Selected columns: 1/622					# Selected columns: 1/622				# Selected columns: 1/622				# Selected columns: 1/622										# Selected columns: 1/622				# Selected columns: 1/622
# Timestamp: Tue, 16-Apr-2019 01:19:26					# Timestamp: Tue, 16-Apr-2019 01:37:42				# Timestamp: Tue, 16-Apr-2019 01:37:42				# Timestamp: Tue, 16-Apr-2019 01:35:59										# Timestamp: Wed, 17-Apr-2019 02:07:14				# Timestamp: Wed, 17-Apr-2019 02:11:50
Gene ID	Gene Name	HCT 116, colon, colon carcinoma			Gene ID	Gene Name	HCT 116, colon, colon carcinoma		Gene ID	Gene Name	HCT 116, colon, colon carcinoma		Gene ID	Gene Name	HCT 116, colon, colon carcinoma								Gene ID	Gene Name	HCT 116, colon, colon carcinoma		Gene ID	Gene Name	HCT 116, colon, colon carcinoma
ENSG00000013275	PSMC4	288			ENSG00000013275				ENSG00000013275	PSMC4	75		ENSG00000013275	PSMC4	75			ASNS	72.3694	62.2743	67	18		ABCC1	99			ABCC1	26
ENSG00000033050	ABCF2	218			ENSG00000033050				ENSG00000033050	ABCF2	57		ENSG00000033050					ABCF2 (ATP2)	94.4021	41.1398	218	57		ABCD3	55			ABCD3	14
ENSG00000033178	UBA6	37			ENSG00000033178	ABCF2	57		ENSG00000033178	UBA6	10		ENSG00000033178	UBA6	10			CMPK1	92.1888	35.5882	108	28		ABCF2	218			ABCF2	57
ENSG00000049541	RFC2	153			ENSG00000049541	AK1	3		ENSG00000049541	RFC2	40		ENSG00000049541	RFC2	40			ABCD3	89.0344	43.1032	55	14		AK1	12			AK1	3
ENSG00000065427	KARS	277			ENSG00000065427	ASNS	18		ENSG00000065427	KARS	72		ENSG00000065427	KARS	72			NMNAT3	81.3455	36.4666	4	0.9		ASNS	67			ASNS	18
ENSG00000068120	COASY	127			ENSG00000068120				ENSG00000068120	COASY	33		ENSG00000068120	COASY	33			NUBP1	62.9726	41.1922	47	12		ASS1	43			ASS1	11
ENSG00000070669	ASNS	67			ENSG00000070669	ATAD1	17		ENSG00000070669	ASNS	18		ENSG00000070669					ASS1	26.0268	40.02	43	11		ATAD1	64			ATAD1	17
ENSG00000082212	ME2	35			ENSG00000082212	ATG7	3		ENSG00000082212	ME2	9		ENSG00000082212	ME2	9			PSMC4	14.8434	45.4821	288	75		ATG7	11			ATG7	3
ENSG00000100304	TTLL12	244			ENSG00000100304	CCT8	176		ENSG00000100304	TTLL12	64		ENSG00000100304	TTLL12	64			PDE12	96.2703	9.43895	41	11		CCT8	676			CCT8	176
ENSG00000102763	VWA8	23			ENSG00000102763	CMPK1	28		ENSG00000102763	VWA8	6		ENSG00000102763	VWA8	6			MTHFD1L	93.401	17.9378	118	31		CMPK1	108			CMPK1	28
ENSG00000103222	ABCC1	99			ENSG00000103222	COASY	33		ENSG00000103222	ABCC1	26		ENSG00000103222	ABCC1	26			LONP1	87.4337	12.5716	232	61		CMPK2	1			CMPK2	0.3
ENSG00000103274	NUBP1	47			ENSG00000103274	DDX39A	48		ENSG00000103274	NUBP1	12		ENSG00000103274	NUBP1	12			ABCC1 (ATP2)	86.9713	14.0812	99	26		COASY	127			COASY	33
ENSG00000106992	AK1	12			ENSG00000106992				ENSG00000106992	AK1	3		ENSG00000106992	AK1	3			DUS1L	83.3946	-3.70375	103	27		DDX39A	184			DDX39A	48
ENSG00000110921	MVK	12			ENSG00000110921	KARS	72		ENSG00000110921	MVK	3		ENSG00000110921	MVK	3			BAT1	79.9913	32.1274	44	11		DDX39B	44			DDX39B	11
ENSG00000117528	ABCD3	55			ENSG00000117528				ENSG00000117528	ABCD3	14		ENSG00000117528	ABCD3	14			ATG7	78.208	19.8418	11	3		DUS1L	103			DUS1L	27
ENSG00000120254	MTHFD1L	118			ENSG00000120254	ME2	9		ENSG00000120254	MTHFD1L	31		ENSG00000120254	MTHFD1L	31			ME2	74.573	32.6385	35	9		KARS	277			KARS	72
ENSG00000123136	DDX39A	184			ENSG00000123136				ENSG00000126215	XRCC3	4		ENSG00000123136	DDX39A	48			COASY	74.1405	-8.57327	127	33		LONP1	232			LONP1	61
ENSG00000126215	XRCC3	14			ENSG00000126215	MVK	3		ENSG00000130707	ASS1	11		ENSG00000126215	XRCC3	4			MVK	73.4221	-7.15193	12	3		ME2	35			ME2	9
ENSG00000130707	ASS1	43			ENSG00000130707	NADSYN1	2		ENSG00000138138	ATAD1	17		ENSG00000130707	ASS1	11			UBA6	69.6381	30.4785	37	10		MTHFD1L	118			MTHFD1L	31
ENSG00000138138	ATAD1	64			ENSG00000138138				ENSG00000156261	CCT8	176		ENSG00000138138	ATAD1	17			TTLL12	68.9793	-12.7125	244	64		MVK	12			MVK	3
ENSG00000156261	CCT8	676			ENSG00000156261				ENSG00000162368	CMPK1	28		ENSG00000156261	CCT8	176			CCT8	68.1901	14.0841	676	176		NMNAT3	4			NMNAT3	0.9
ENSG00000162368	CMPK1	108			ENSG00000162368				ENSG00000163864	NMNAT3	0.9		ENSG00000162368					CMPK2	66.7111	21.5287	1	0.3		NUBP1	47			NUBP1	12
ENSG00000163864	NMNAT3	4			ENSG00000163864				ENSG00000169718	DUS1L	27		ENSG00000169718	DUS1L	27			DDX39	66.251	11.9246	184	48		PDE12	41			PDE12	11
ENSG00000169718	DUS1L	103			ENSG00000169718	RFC2	40		ENSG00000172890	NADSYN1	2		ENSG00000172890	NADSYN1	2			RFC2	65.479	4.11531	153	40		PSMC4	288			PSMC4	75
ENSG00000172890	NADSYN1	8			ENSG00000172890	TTLL12	64		ENSG00000174840	PDE12	11		ENSG00000174840	PDE12	11			XRCC3	64.5064	-8.58922	14	4		RFC2	153			RFC2	40
ENSG00000174840	PDE12	41			ENSG00000174840	UBA6	10		ENSG00000196365	LONP1	61		ENSG00000196365	LONP1	61			KARS	63.4487	33.6274	277	72		TTLL12	244			TTLL12	64
ENSG00000196365	LONP1	232			ENSG00000196365	VWA8	6		ENSG00000197548	ATG7	3		ENSG00000197548	ATG7	3			TTLL12	59.9082	-57.8026				UBA6	37			UBA6	10
ENSG00000197548	ATG7	11			ENSG00000197548	XRCC3	4											VWA8	59.6131	20.0261	23	6		VWA8	23			VWA8	6
																		AK1	52.7464	9.24476	12	3		XRCC3	14			XRCC3	4
		TPM					FPKM											ATAD1	51.0981	15.0629	64	17
