# Supplementary material for: High-resolution crystal structure of human asparagine synthetase enables analysis of inhibitor binding and selectivity
Source: Commun Biol. 2019 Sep 17;2:345. doi: 10.1038/s42003-019-0587-z (PMC6748925; doi:10.1038/s42003-019-0587-z)
Supplement: Supplementary file 4 — Supplementary Data 2 [file 42003_2019_587_MOESM4_ESM.xlsx]

## Sheet: Sheet1
Dali search results										Human homologue	Functional proteomics
No	PDB	Z	rmsd	lali	nres	%id	Description		Organism of crystal structure		100 μM	10 μM
1	1ct9-D	34.6	1.3	285	495	44	ASPARAGINE SYNTHETASE B	Streptomyces clavuligerus		ASNS	72.4	62.3
2	1mb9-A	26.2	2	259	485	20	BETA-LACTAM SYNTHETASE	Escherichia coli
3	1q19-D	25.6	2.8	259	500	24	CARBAPENAM SYNTHETASE	Pectobacterium carotovorum
4	5udt-A	11.7	4.1	167	256	14	LACTATE RACEMIZATION OPERON PROTEIN LARE	Lactobacillus plantarum
5	3p52-A	11.5	3.5	166	229	11	NH(3)-DEPENDENT NAD(+) SYNTHETASE	Campylobacter jejuni
6	5kha-B	11.5	4.3	168	526	15	GLUTAMINE-DEPENDENT NAD+ SYNTHETASE	Acinetobacter baumannii		NADSYN1
7	3tqi-D	11	4.2	172	464	13	GMP SYNTHASE [GLUTAMINE-HYDROLYZING]	Coxiella burnetii		GMPS	-16.5	-12.4
8	1vl2-B	9.5	4.2	180	394	16	ARGININOSUCCINATE SYNTHASE	Thermotoga maritima		ASS1	26	40
9	5mkq-A	9.5	5	170	304	15	TTUA PH0300	Pyrococcus horikoshii
10	3vrh-A	9.4	4.9	172	298	17	PUTATIVE UNCHARACTERIZED PROTEIN PH0300	Pyrococcus horikoshii
11	5gha-A	9	4.7	171	305	13	SULFUR TRANSFERASE TTUA	Thermus thermophilus
12	2c5s-A	9	3.5	153	372	16	PROBABLE THIAMINE BIOSYNTHESIS PROTEIN THII	Bacillus anthracis
13	2e21-D	8.8	7.7	180	314	12	TRNA(ILE)-LYSIDINE SYNTHASE	Aquifex aeolicus
14	4kr7-A	8.6	3.9	160	386	14	PROBABLE TRNA SULFURTRANSFERASE	Thermotoga maritima
15	3bl5-E	8.5	3.6	148	199	14	QUEUOSINE BIOSYNTHESIS PROTEIN QUEC	Bacillus subtilis
16	2goy-C	8.3	3.8	152	222	11	ADENOSINE PHOSPHOSULFATE REDUCTASE	Pseudomonas aeruginosa
17	3g6k-E	8.3	3	155	288	14	FMN ADENYLYLTRANSFERASE/FAD SYNTASE	Candida glabrata		FLAD1
18	1sur-A	7.8	3.8	153	215	8	PHOSPHO-ADENYLYL-SULFATE REDUCTASE	Escherichia coli
19	2oq2-C	7.7	4.6	157	257	9	PHOSPHOADENOSINE PHOSPHOSULFATE REDUCTASE	Saccharomyces cerevisiae
20	3rjz-A	7.2	3.5	124	210	15	N-TYPE ATP PYROPHOSPHATASE SUPERFAMILY	Pyrococcus furiosus
21	1o97-C	6.4	6.1	133	251	10	ELECTRON TRANSFERRING FLAVOPROTEIN BETA-SUBUNIT	Methylophilus methylotrophus		ETFB
22	4oud-B	6.4	3.5	144	359	8	TYROSYL-TRNA SYNTHETASE	Escherichia coli		YARS
23	1o94-C	6.4	3.2	124	233	10	TRIMETHYLAMINE DEHYDROGENASE	Methylophilus methylotrophus
24	3ab8-A	6.2	5.6	123	261	6	TANDEM-TYPE UNIVERSAL STRESS PROTEIN TTHA0350	Thermus thermophilus
25	5cb0-B	6.2	5.9	130	288	8	TANDEM-TYPE UNIVERSAL STRESS PROTEIN UspE	Escherichia coli
26	3s3t-E	6.1	3.3	115	145	8	NUCLEOTIDE-BINDING PROTEIN, UNIVERSAL STRESS PROT	Lactobacillus plantarum
27	2a1t-S	6	5.7	135	239	10	ACYL-COA DEHYDROGENASE, MEDIUM-CHAIN SPECIFIC	Homo sapiens		ACADM
28	3fdx-A	5.8	3.2	112	127	6	PUTATIVE FILAMENT PROTEIN / UNIVERSAL STRESS PROT	Klebsiella pneumoniae
29	5b04-H	5.5	4	137	349	9	TRANSLATION INITIATION FACTOR EIF-2B SUBUNIT DELTA	Schizosaccharomyces pombe		EIF2B4
30	4ldr-B	5.4	4.3	136	356	7	METHYLTHIORIBOSE-1-PHOSPHATE ISOMERASE	Homo sapiens		MRI1
31	3wry-B	5	4.7	132	424	6	HELICASE		Solanum lycopersicum
32	3a11-B	5	4	135	322	10	RIBOSE-1,5-BISPHOSPHATE ISOMERASE		Thermococcus kodakarensis
33	1iho-A	4.9	4.1	132	282	6	PANTOTHENATE SYNTHETASE	Escherichia coli
34	5vyz-A	4.9	3.6	124	1144	14	PYRUVATE CARBOXYLASE	Lactococcus lactis		PC	33.6	-12.1
35	1od6-A	4.8	3.2	109	144	10	PHOSPHOPANTETHEINE ADENYLYLTRANSFERASE	Thermus thermophilus		COASY	74.1	-8.6
36	2cd9-A	4.8	3.9	131	363	10	GLUCOSE DEHYDROGENASE	Sulfolobus solfataricus		H6PD
37	5wc6-M	4.8	4.7	125	381	7	POLYSIALYLTRANSFERASE	Mannheimia haemolytica
38	3hbn-A	4.7	3.5	111	282	11	UDP-SUGAR HYDROLASE	Campylobacter jejuni
39	1njs-A	4.7	3.6	122	200	8	PHOSPHORIBOSYLGLYCINAMIDE FORMYLTRANSFERASE	Homo sapiens		GART	28.5	8.9
40	2vqd-A	4.5	9.5	120	447	6	BIOTIN CARBOXYLASE	Pseudomonas aeruginosa
41	3dff-A	4.5	3.5	125	266	10	TEICOPLANIN PSEUDOAGLYCONE DEACETYLASES ORF2	Actinoplanes teichomyceticus
42	2ia5-A	4.4	3	105	296	10	POLYNUCLEOTIDE KINASE	Escherichia virus T4
43	4p84-A	4.3	4.3	121	180	6	BIFUNCTIONAL PROTEIN PYRR	synthetic construct
44	1lss-A	4.2	4.6	105	132	11	TRK SYSTEM POTASSIUM UPTAKE PROTEIN TRKA HOMOLOG	Methanocaldococcus jannaschii
45	2r6h-C	4.2	4.9	122	289	7	NADH:UBIQUINONE OXIDOREDUCTASE, NA TRANSLOCATING	Porphyromonas gingivalis
46	1ep2-B	4.2	4.3	125	261	6	DIHYDROOROTATE DEHYDROGENASE B (PYRD SUBUNIT)	Lactococcus lactis		DHODH
47	5esw-A	4.1	3.9	125	190	12	Apo hypoxanthine-guanine phosphoribosyltransferase	Legionella pneumophila		HPRT1	1.8	-8.3
48	3kxd-B	4.1	5.8	110	219	9	CALCIUM-GATED POTASSIUM CHANNEL MTHK	Methanothermobacter thermautotrophicus
49	5d1f-A	4.1	3.7	97	274	5	PYRUVATE, PHOSPHATE DIKINASE REGULATORY PROTEIN	Zea mays
50	1gvh-A	4.1	5	123	396	8	FLAVOHEMOPROTEIN	Escherichia coli
51	1kyv-E	4.1	4	106	152	8	6,7-DIMETHYL-8-RIBITYLLUMAZINE SYNTHASE	Schizosaccharomyces pombe
52	4cdn-B	4.1	3.9	134	438	6	DEOXYRIBODIPYRIMIDINE PHOTOLYASE	Methanosarcina mazei
53	1llu-A	4	4.3	128	341	9	ALCOHOL DEHYDROGENASE	Pseudomonas aeruginosa		ADH
54	3cea-C	4	5.6	121	339	15	MYO-INOSITOL 2-DEHYDROGENASE	Lactobacillus plantarum
55	1rrv-A	4	4.1	115	401	16	GLYCOSYLTRANSFERASE GTFD	Amycolatopsis orientalis
56	5gxu-A	4	4.6	126	552	8	NADPH--CYTOCHROME P450 REDUCTASE 2	Arabidopsis thaliana		POR
57	5db4-B	4	4.4	119	175	8	NICOTINATE-NUCLEOTIDE ADENYLYLTRANSFERASE	Mycobacterium abscessus		NMNAT1	81.3	36.5
58	1o6c-B	3.9	4	124	371	9	UDP-N-ACETYLGLUCOSAMINE 2-EPIMERASE	Bacillus subtilis		GNE
59	3tma-A	3.9	5.1	124	332	8	TRNA (GUANINE(6)-N2)-METHYLTRANSFERASE	Thermus thermophilus
60	1j6u-A	3.9	8.6	130	430	7	UDP-N-ACETYLMURAMATE-ALANINE LIGASE MURC	Thermotoga maritima
61	1hdc-A	3.9	4.3	115	253	11	3-ALPHA, 20 BETA-HYDROXYSTEROID DEHYDROGENASE	Streptomyces exfoliatus		AKR1C3
62	3i8o-A	3.9	4.4	114	140	13	KH DOMAIN-CONTAINING PROTEIN MJ1533	Methanocaldococcus jannaschii
63	1n78-A	3.9	4.2	130	468	5	GLUTAMYL-TRNA SYNTHETASE	Hermus thermophilus		EPRS	22.2	-5.9
64	5tr9-A	3.9	3.6	119	246	9	FERREDOXIN-NADP REDUCTASE	Neisseria gonorrhoeae
65	2b7l-B	3.8	3.5	99	113	8	GLYCEROL-3-PHOSPHATE CYTIDYLYLTRANSFERASE	Staphylococcus aureus
66	1ja9-A	3.7	4.6	112	259	10	1,3,6,8-TETRAHYDROXYNAPHTHALENE REDUCTASE	Magnaporthe grisea
67	1e7w-A	3.7	4.5	120	268	7	PTERIDINE REDUCTASE	Leishmania major
68	1r6t-A	3.7	4.2	142	440	9	TRYPTOPHANYL-TRNA SYNTHETASE	Homo sapiens		WARS
69	1rk2-B	3.7	5.4	129	307	6	RIBOKINASE	Escherichia coli		RBKS	10.2	2.3
70	1e5l-A	3.6	10.5	123	449	7	SACCHAROPINE REDUCTASE	Magnaporthe grisea		AASS
71	1u3d-A	3.6	6.8	143	485	8	CRYPTOCHROME 1 APOPROTEIN	Arabidopsis thaliana
72	1rvv-A	3.6	4.7	104	154	11	RIBOFLAVIN SYNTHASE	Bacillus subtilis
73	1p1b-A	3.6	4.1	114	194	11	GUANIDINOACETATE N-METHYLTRANSFERASE	Rattus norvegicus		GAMT
74	1liw-A	3.6	3.2	96	517	7	PYRUVATE KINASE, ISOZYMES R/L	Homo sapiens		PKLR
75	4cdn-A	3.6	4	131	463	5	DEOXYRIBODIPYRIMIDINE PHOTOLYASE	Methanosarcina mazei
76	3mw8-A	3.6	9.8	119	237	12	UROPORPHYRINOGEN-III SYNTHASE	Shewanella amazonensis		UROS
77	3smv-A	3.6	3.2	99	233	13	S-(-)-AZETIDINE-2-CARBOXYLATE HYDROLASE	Pseudomonas sp. AC2
78	4twb-A	3.5	4.6	107	278	8	RIBOSE-PHOSPHATE PYROPHOSPHOKINASE	Sulfolobus solfataricus		PRPS1	-10.3	-1.7
79	2jjm-C	3.5	5.4	111	359	9	GLYCOSYL TRANSFERASE, GROUP 1 FAMILY PROTEIN	Bacillus anthracis
80	1xnj-B	3.5	5.4	135	590	10	BIFUNCTIONAL 3'-PHOSPHOADENOSINE 5'-PHOSPHOSULFATE	Homo sapiens		PAPSS1
81	1rm7-A	3.5	5.7	120	211	9	CLASS B ACID PHOSPHATASE	Escherichia coli (strain K12)
82	1scu-A	3.5	7.9	102	288	6	SUCCINYL-COA SYNTHETASE, ALPHA SUBUNIT	Escherichia coli		SUCLG1
83	1qsg-G	3.5	4.4	121	259	11	ENOYL-[ACYL-CARRIER-PROTEIN] REDUCTASE	Escherichia coli (strain K12)
84	2qx7-A	3.4	4.5	112	310	12	EUGENOL SYNTHASE 1	Ocimum basilicum
85	1li7-A	3.4	4.3	134	386	7	CYSTEINYL-TRNA SYNTHETASE	Escherichia coli		CARS
86	3e59-A	3.4	3.9	133	311	11	PYOVERDINE BIOSYNTHESIS PROTEIN PVCA	Pseudomonas aeruginosa
87	1pn3-A	3.4	5.2	119	391	9	GLYCOSYLTRANSFERASE GTFA	Amycolatopsis orientalis
88	1iz0-A	3.3	4.2	123	295	8	QUINONE OXIDOREDUCTASE	Thermus thermophilus		NQO2
89	3e1k-A	3.3	7.9	122	395	10	GALACTOSE/LACTOSE METABOLISM REGULATORY PROTEIN G	Kluyveromyces lactis
90	1u7n-A	3.3	3.3	102	318	9	FATTY ACID/PHOSPHOLIPID SYNTHESIS PROTEIN PLSX	Enterococcus faecalis
91	4wbd-A	3.3	5	152	540	9	BSHC	Bacillus subtilis
92	3n2l-A	3.2	3.7	110	205	12	OROTATE PHOSPHORIBOSYLTRANSFERASE	Vibrio cholerae serotype O1		UMPS
93	3elb-A	3.2	4.2	109	302	10	ETHANOLAMINE-PHOSPHATE CYTIDYLYLTRANSFERASE	Homo sapiens		PCYT2
94	1yco-B	3.2	3.4	97	267	8	BRANCHED-CHAIN PHOSPHOTRANSACYLASE	Enterococcus faecalis
95	1he5-A	3.2	4.2	103	205	8	BILIVERDIN IX BETA REDUCTASE	Homo sapiens		BLVRB
96	5c4r-A	3.2	3.4	88	245	14	PRECORRIN-6A REDUCTASE	Rhodobacter capsulatus
97	3l86-A	3.2	4.1	113	245	10	ACETYLGLUTAMATE KINASE	Streptococcus mutans		NAGS
98	1xcb-A	3.1	4.6	99	205	10	REDOX-SENSING TRANSCRIPTIONAL REPRESSOR REX	Thermus aquaticus
99	2e6e-B	3.1	5.5	107	210	10	5'-NUCLEOTIDASE SURE	Thermus thermophilus
100	2we5-A	3.1	3.9	113	309	6	CARBAMATE KINASE 1	Enterococcus faecalis
101	5uju-A	3	4.1	122	558	4	NAD-DEPENDENT ALDEHYDE DEHYDROGENASE	Burkholderia multivorans
102	3ua4-A	3	4.8	144	640	6	PROTEIN ARGININE N-METHYLTRANSFERASE 5	Caenorhabditis elegans		PRMT5
103	1ul1-X	2.9	4.2	108	313	6	FLAP ENDONUCLEASE-1	Homo sapiens		FEN1
104	1m8p-A	2.9	12.6	145	573	6	SULFATE ADENYLYLTRANSFERASE	Penicillium chrysogenum		PAPSS2
105	1m1n-B	2.9	4.2	103	522	8	NITROGENASE MOLYBDENUM-IRON PROTEIN ALPHA CHAIN	Azotobacter vinelandii
106	4jyr-A	2.9	3.5	93	155	12	D,D-HEPTOSE 1,7-BISPHOSPHATE PHOSPHATASE;	Burkholderia thailandensis
107	1ez1-A	2.8	3.7	117	389	9	PURT-ENCODED GLYCINAMIDE RIBONUCLEOTIDE TRANSFORMYLASE	Escherichia coli
108	1qcz-A	2.8	3.5	83	162	12	N5-CARBOXYAMINOIMIDAZOLE RIBONUCLEOTIDE MUTASE	Escherichia coli
109	1zej-A	2.8	13	102	282	11	3-HYDROXYACYL-COA DEHYDROGENAS	Archaeoglobus fulgidus		HSD17B10
110	3k4o-A	2.8	3.9	109	260	10	ISOPENTENYL PHOSPHATE KINASE	Methanocaldococcus jannaschii
111	5e38-D	2.7	4.2	107	213	7	URACIL PHOSPHORIBOSYLTRANSFERASE	Mycobacterium tuberculosis		UPRT
112	2we7-A	2.7	4.3	102	343	8	XANTHINE DEHYDROGENASE	Mycobacterium smegmatis
113	4bfc-A	2.7	3.7	96	193	7	3-DEOXY-D-MANNO-OCTULOSONIC-ACID TRANSFERASE	Acinetobacter baumannii
114	3e8m-C	2.6	3	87	164	10	ACYLNEURAMINATE CYTIDYLYLTRANSFERASE	Bacteroides thetaiotaomicron		CMAS
115	1dpg-A	2.6	10.2	137	485	8	GLUCOSE 6-PHOSPHATE DEHYDROGENASE	Leuconostoc mesenteroides		G6PD
116	2iw1-A	2.6	5.9	115	370	7	LIPOPOLYSACCHARIDE CORE BIOSYNTHESIS PROTEIN	Escherichia coli
117	3aaw-C	2.6	4.7	133	395	11	PDB MOLECULE: ASPARTOKINASE	Escherichia coli
118	1np3-A	2.5	7.3	109	327	11	KETOL-ACID REDUCTOISOMERASE	Pseudomonas aeruginosa
119	4hh3-C	2.5	4.6	98	217	14	TRANSCRIPTIONAL REGULATOR, PPSR	Rhodobacter sphaeroides
120	1kyq-B	2.5	16.7	108	273	12	SIROHEME BIOSYNTHESIS PROTEIN MET8	Saccharomyces cerevisiae
121	1mfz-A	2.4	16.1	130	436	14	GDP-MANNOSE 6-DEHYDROGENASE	Pseudomonas aeruginosa
122	3geb-A	2.4	3.4	99	258	10	EYES ABSENT HOMOLOG 2	Homo sapiens		EYA2
123	1ffy-A	2.3	4.3	142	917	7	ISOLEUCYL-TRNA SYNTHETASE	Staphylococcus aureus		IARS
124	5g5s-A	2.3	6.2	99	692	6	ARGONAUTE	Methanocaldococcus jannaschii		AGO2
125	1y0b-D	2.2	4.2	93	194	8	XANTHINE PHOSPHORIBOSYLTRANSFERASE	Bacillus subtilis
126	1m6v-A	2.1	2.9	73	1060	11	CARBAMOYL PHOSPHATE SYNTHETASE LARGE CHAIN	Escherichia coli		CPS1
127	2r8y-D	2.1	4.1	93	181	4	YRBI FROM ESCHERICHIA COLI	Escherichia coli O6:H1
128	1dcf-A	2.1	3.4	78	133	9	ETR1 PROTEIN	Arabidopsis thaliana
